# Supplementary material for: Prioritizing challenges in AI adoption for the legal domain: A systematic review and expert-driven AHP analysis
Source: PLoS One. 2025 Jun 24;20(6):e0326028. doi: 10.1371/journal.pone.0326028 (PMC12186909; doi:10.1371/journal.pone.0326028)
Supplement: S1 File — List of studies identified in the systematic review, including inclusion and exclusion criteria. (XLSX) [file pone.0326028.s001.xlsx]

## Sheet: Table
Study No.	Author	Publication Year	Title	Publication Title	DOI	Url	Included/Excluded	Reason for Exclusion	Data Extractor	Date of Extraction
1	Ricart, AC	2024	The role of European equality bodies to address algorithmic discrimination	INTERNATIONAL JOURNAL OF DISCRIMINATION AND THE LAW	10.1177/13582291241257201		Excluded	Irrelevant to AI adoption	SH.Kim	2024-04-24
2	Baker, Jamie	2017	2018 A Legal Research Odyssey: Artificial Intelligence as Disruptor	SSRN Electronic Journal	10.2139/ssrn.2978703	https://www.ssrn.com/abstract=2978703	Included		SH.Kim	2024-04-24
3	Goncalves, MB; Anastasiadou, M; Santos, V	2022	AI and public contests: a model to improve the evaluation and selection of public contest candidates in the Police Force	TRANSFORMING GOVERNMENT- PEOPLE PROCESS AND POLICY	10.1108/TG-05-2022-0078		Excluded	Irrelevant to legal domain	SH.Kim	2024-04-24
4	Waqar, A; Othman, I; Sor, NH; Alshehri, AM; Almujibah, HR; Alotaibi, BS; Abuhussain, MA; Bageis, AS; Althoey, F; Hayat, S; Benjeddou, O; Alsulamy, SH; Aljarbou, M	2023	Modeling relation among implementing AI-based drones and sustainable construction project success	FRONTIERS IN BUILT ENVIRONMENT	10.3389/fbuil.2023.1208807		Excluded	Irrelevant to AI adoption	SH.Kim	2024-04-24
5	Ashrafian, A; Panahi, E; Salehi, S; Amiri, MJT	2022	On the implementation of the interpretable data-intelligence model for designing service life of structural concrete in a marine environment	OCEAN ENGINEERING	10.1016/j.oceaneng.2022.111523		Excluded	Irrelevant to AI adoption	SH.Kim	2024-04-24
6	Timotijevic, L; Carr, I; De La Cueva, J; Eftimov, T; Hodgkins, CE; Seljak, BK; Mikkelsen, BE; Selnes, T; Van't Veer, P; Zimmermann, K	2022	Responsible Governance for a Food and Nutrition E-Infrastructure: Case Study of the Determinants and Intake Data Platform	FRONTIERS IN NUTRITION	10.3389/fnut.2021.795802		Excluded	Irrelevant to AI adoption	SH.Kim	2024-04-24
7	Governatori, G; Tosatto, SC; Rotolo, A	2022	Avoiding Pragmatic Oddity: a bottom-up Defeasible Deontic Logic	JOURNAL OF LOGIC AND COMPUTATION	10.1093/logcom/exac063		Excluded	Irrelevant to AI adoption	SH.Kim	2024-04-24
8	Hildebrandt, Mireille	2018	Law as computation in the era of artificial legal intelligence: Speaking law to the power of statistics	University of Toronto Law Journal			Excluded	Irrelevant to AI adoption	SH.Kim	2024-04-24
9	Huang, Changwu; Zhang, Zeqi; Mao, Bifei; Yao, Xin	2022	An Overview of Artificial Intelligence Ethics	IEEE Transactions on Artificial Intelligence	10.1109/TAI.2022.3194503		Excluded	Irrelevant to AI adoption	SH.Kim	2024-04-24
10	T. C. McCullough	2024	Explaining and Exploring Ethical and Trustworthy AI in the Context of Reinforcement Learning	IEEE Transactions on Technology and Society	10.1109/TTS.2024.3406513		Excluded	Irrelevant to legal domain	SH.Kim	2024-04-24
11	S. Asayesh; M. Chen; M. Mehrandezh; K. Gupta	2021	Toward Observation Based Least Restrictive Collision Avoidance Using Deep Meta Reinforcement Learning	IEEE Robotics and Automation Letters	10.1109/LRA.2021.3098332		Excluded	Irrelevant to AI adoption	SH.Kim	2024-04-24
12	D. Chen; H. Shen; Y. Shen	2023	JDT-NAS: Designing Efficient Multi-Object Tracking Architectures for Non-GPU Computers	IEEE Transactions on Circuits and Systems for Video Technology	10.1109/TCSVT.2023.3275813		Excluded	Irrelevant to AI adoption	SH.Kim	2024-04-24
13	S. P. Nageshrao; G. A. D. Lopes; D. Jeltsema; R. Babuška	2016	Port-Hamiltonian Systems in Adaptive and Learning Control: A Survey	IEEE Transactions on Automatic Control	10.1109/TAC.2015.2458491		Excluded	Irrelevant to AI adoption	SH.Kim	2024-04-24
14	L. B. Arimilli; B. Blaner; B. C. Drerup; C. F. Marino; D. E. Williams; E. N. Lais; F. A. Campisano; G. L. Guthrie; M. S. Floyd; R. B. Leavens; S. M. Willenborg; R. Kalla; B. Abali	2018	IBM POWER9 processor and system features for computing in the cognitive era	IBM Journal of Research and Development	10.1147/JRD.2018.2859564		Excluded	Irrelevant to AI adoption	SH.Kim	2024-04-24
15	Siebecker, Michael R.	2022	The incompatibility of artificial intelligence and citizens united	Ohio St. LJ		https://heinonline.org/hol-cgi-bin/get_pdf.cgi?handle=hein.journals/ohslj83&section=47	Excluded	Irrelevant to legal domain	SH.Kim	2024-04-24
16	Ferrer, Xavier; Nuenen, Tom van; Such, Jose M.; Coté, Mark; Criado, Natalia	2021	Bias and Discrimination in AI: A Cross-Disciplinary Perspective	IEEE Technology and Society Magazine	10.1109/MTS.2021.3056293		Included		SH.Kim	2024-04-24
17	Nunez, Catherine	2017	Artificial Intelligence and Legal Ethics: Whether AI Lawyers Can Make Ethical Decisions				Excluded	Unclear problem definition	SH.Kim	2024-04-24
18	M. Galinski; V. Danylov; P. Lehoczký; R. Bencel; L. Soltes	2024	Ultra-Fast Visible Lane Distance Estimation Using a Single Camera	IEEE Access	10.1109/ACCESS.2024.3409475		Excluded	Irrelevant to AI adoption	SH.Kim	2024-04-24
19	Hendy, K; Mauri, AI; Creary, M	2023	"Bounded Equity: The Limits of Economic Models of Social Justice in Cannabis Legislation"	CONTEMPORARY DRUG PROBLEMS	10.1177/00914509221147133		Excluded	Irrelevant to AI adoption	SH.Kim	2024-04-24
20	Caizer, C; Tura, V	2006	Magnetic relaxation/stability of Co ferrite embedded in amorphous silica particles	JOURNAL OF MAGNETISM AND MAGNETIC MATERIALS	10.1016/j.jmmm.2005.07.030		Excluded	Irrelevant to AI adoption	SH.Kim	2024-04-24
21	Armour, John; Parnham, Richard; Sako, Mari	2021	Unlocking the potential of AI for English law	International Journal of the Legal Profession			Excluded	Unclear problem definition	SH.Kim	2024-04-24
22	Simon, Michael; Lindsay, Alvin F.; Sosa, Loly; Comparato, Paige	2018	Lola v Skadden and the automation of the legal profession	Yale JL & Tech.			Excluded	Irrelevant to AI adoption	SH.Kim	2024-04-24
23	Becerra, Sergio David	2018	The rise of artificial intelligence in the legal field: where we are and where we are going	J. Bus. Entrepreneurship & L.			Excluded	Unclear problem definition	SH.Kim	2024-04-24
24	Nagenborg, Michael; Capurro, Rafael; Weber, Jutta; Pingel, Christoph	2008	Ethical regulations on robotics in Europe	Ai & Society		https://idp.springer.com/authorize/casa?redirect_uri=https://link.springer.com/article/10.1007/s00146-007-0153-y&casa_token=6ksE-x3OYWwAAAAA:q-HTSCeWpDpHdSyzNT6_Q9a4uc_49GEysOHp2e0XjQ0lQtbvsEZqk-H36CEQlqtv48b6CvecZ2-GrdLr	Excluded	Irrelevant to AI adoption	SH.Kim	2024-04-24
25	Wells, J; Scherrer, J; Van Noord, J; Law, R; IEEE	2015	Early Development of the First Earth Venture Mission: How CYGNSS is Using Engineering Models to Validate the Design	National Aeronautics & Space Administration (NASA)			Excluded	Irrelevant to AI adoption	SH.Kim	2024-04-24
26	Cath, Corinne	2018	Governing artificial intelligence: ethical, legal and technical opportunities and challenges	Philosophical Transactions of the Royal Society A: Mathematical, Physical and Engineering Sciences	10.1098/rsta.2018.0080	https://royalsocietypublishing.org/doi/full/10.1098/rsta.2018.0080	Excluded	Irrelevant to legal domain	SH.Kim	2024-04-24
27	Hodge Jr, Samuel D.	2023	Revolutionizing Justice: Unleashing the Power of Artificial Intelligence	SMU Sci. & Tech. L. Rev.		https://heinonline.org/hol-cgi-bin/get_pdf.cgi?handle=hein.journals/comlrtj26&section=15	Excluded	Unclear problem definition	SH.Kim	2024-04-24
28	Wirtz, Bernd W.; Weyerer, Jan C.; Kehl, Ines	2022	Governance of artificial intelligence: A risk and guideline-based integrative framework	Government Information Quarterly	10.1016/j.giq.2022.101685	https://linkinghub.elsevier.com/retrieve/pii/S0740624X22000181	Excluded	Irrelevant to legal domain	SH.Kim	2024-04-24
29	Stettinger, Georg; Weissensteiner, Patrick; Khastgir, Siddartha	2024	Trustworthiness Assurance Assessment for High-Risk AI-Based Systems	IEEE Access	10.1109/ACCESS.2024.3364387	https://ieeexplore.ieee.org/document/10430152	Excluded	Irrelevant to legal domain	SH.Kim	2024-04-24
30	Ravena, Nírvia; Fenzl, Norbert; Magalhães de Souza, Rômulo; Ravena Cañete, Voyner; de Oliveira, Roberto Célio Limão; Candeira Pimentel, Cleyton Alves	2024	Assessing climate change scenarios in the Amazon Basin: a risk governance model	Journal of Risk Research	10.1080/13669877.2024.2315989	https://doi.org/10.1080/13669877.2024.2315989	Excluded	Irrelevant to AI adoption	SH.Kim	2024-04-24
31	Taeihagh, Araz	2021	Governance of artificial intelligence	Policy and Society	10.1080/14494035.2021.1928377	https://doi.org/10.1080/14494035.2021.1928377	Excluded	Irrelevant to legal domain	SH.Kim	2024-04-24
32	Xu, ZC; Zhao, Y; Deng, ZW	2022	The possibilities and limits of AI in Chinese judicial judgment	AI & SOCIETY	10.1007/s00146-021-01250-9		Excluded	Unclear problem definition	SH.Kim	2024-04-24
33	Mumcuoglu, E; Özturk, CE; Ozaktas, HM; Koç, A	2021	Natural language processing in law: Prediction of outcomes in the higher courts of Turkey	INFORMATION PROCESSING & MANAGEMENT	10.1016/j.ipm.2021.102684		Excluded	Irrelevant to AI adoption	SH.Kim	2024-04-24
34	Sarzaeim, P; Mahmoud, QH; Azim, A; Bauer, G; Bowles, I	2023	A Systematic Review of Using Machine Learning and Natural Language Processing in Smart Policing	COMPUTERS	10.3390/computers12120255		Excluded	Irrelevant to legal domain	SH.Kim	2024-04-24
35	Lee, ZY; Karim, ME; Ngui, K	2021	Deep learning artificial intelligence and the law of causation: application, challenges and solutions	INFORMATION & COMMUNICATIONS TECHNOLOGY LAW	10.1080/13600834.2021.1890678		Excluded	Irrelevant to legal domain	SH.Kim	2024-04-24
36	Javed, K; Li, JX	2024	Artificial intelligence in judicial adjudication: Semantic biasness classification and identification in legal judgement (SBCILJ)	HELIYON	10.1016/j.heliyon.2024.e30184		Excluded	Irrelevant to AI adoption	SH.Kim	2024-04-24
37	Munshi, AA; AlSabban, WH; Farag, AT; Rakha, OE; Al Sallab, A; Alotaibi, M	2022	Automated Islamic Jurisprudential Legal Opinions Generation Using Artificial Intelligence	PERTANIKA JOURNAL OF SCIENCE AND TECHNOLOGY	10.47836/pjst.30.2.16		Excluded	Irrelevant to AI adoption	SH.Kim	2024-04-24
38	Salas-Pilco, SZ; Yang, YQ	2022	Artificial intelligence applications in Latin American higher education: a systematic review	INTERNATIONAL JOURNAL OF EDUCATIONAL TECHNOLOGY IN HIGHER EDUCATION	10.1186/s41239-022-00326-w		Excluded	Irrelevant to legal domain	SH.Kim	2024-04-24
39	Graham, T; Thangavel, K; Martin, AS	2024	Navigating AI-lien Terrain: Legal liability for artificial intelligence in outer space	ACTA ASTRONAUTICA	10.1016/j.actaastro.2024.01.039		Excluded	Unclear problem definition	SH.Kim	2024-04-24
40	Wang, XX; Zuo, LL	2019	Research on Legal Countermeasures for Artificial Intelligence Risk Prevention	Shanghai University of Political Science & Law	10.25236/icbdai.2018.014		Excluded	Irrelevant to AI adoption	SH.Kim	2024-04-24
41	Zhang, N; Zhang, ZX	2023	The application of cognitive neuroscience to judicial models: recent progress and trends	FRONTIERS IN NEUROSCIENCE	10.3389/fnins.2023.1257004		Excluded	Irrelevant to AI adoption	SH.Kim	2024-04-24
42	Nowotko, PM	2021	AI in judicial application of law and the right to a court	University of Szczecin	10.1016/j.procs.2021.08.235		Excluded	Unclear problem definition	SH.Kim	2024-04-24
43	Adams, LC; Bressem, KK; Poddubnyy, D	2024	Artificial intelligence and machine learning in axial spondyloarthritis	CURRENT OPINION IN RHEUMATOLOGY	10.1097/BOR.0000000000001015		Excluded	Irrelevant to AI adoption	SH.Kim	2024-04-24
44	Ji, WD	2020	The Change of Judicial Power in China in the Era of Artificial Intelligence	ASIAN JOURNAL OF LAW AND SOCIETY	10.1017/als.2020.37		Excluded	Irrelevant to AI adoption	SH.Kim	2024-04-24
45	Chugh, N	2021	Risk assessment tools on trial: Lessons learned for "Ethical AI" in the criminal justice system	Concordia University - Canada	10.1109/ISTAS52410.2021.9629143		Excluded	Irrelevant to AI adoption	SH.Kim	2024-04-24
46	Peixoto, FH; Bonat, D	2022	LIQUID MACHINE LEARNING (LML) AND THE ARTIFICIAL INTELLIGENCE CHALLENGE FOR LAW: META-ANALYTICAL APPROACH OF LML FOR LEGAL CONTEXTS	HUMANIDADES & INOVACAO			Excluded	Irrelevant to AI adoption	SH.Kim	2024-04-24
47	Alqodsi, EM; Gura, D	2023	High tech and legal challenges: Artificial intelligence-caused damage regulation	COGENT SOCIAL SCIENCES	10.1080/23311886.2023.2270751		Excluded	Unclear problem definition	SH.Kim	2024-04-24
48	He, MG; Li, ZX; Liu, C; Shi, DL; Tan, Z	2020	Deployment of Artificial Intelligence in Real-World Practice: Opportunity and Challenge	ASIA-PACIFIC JOURNAL OF OPHTHALMOLOGY	10.1097/APO.0000000000000301		Excluded	Irrelevant to legal domain	SH.Kim	2024-04-24
49	Xu, ZC	2022	The Legitimacy of Artificial Intelligence in Judicial Decision Making: Chinese Experience	INTERNATIONAL JOURNAL OF TECHNOETHICS	10.4018/IJT.311032		Excluded	Irrelevant to AI adoption	SH.Kim	2024-04-24
50	Almuslim, I; Inkpen, D; IEEE	2022	Legal Judgment Prediction for Canadian Appeal Cases	University of Ottawa	10.1109/CDMA54072.2022.00032		Excluded	Irrelevant to AI adoption	SH.Kim	2024-04-24
51	Linna, DW	2021	Evaluating Artificial Intelligence for Legal Services: Can "Soft Law" Lead to Enforceable Standards for Effectiveness?	IEEE TECHNOLOGY AND SOCIETY MAGAZINE	10.1109/MTS.2021.3123732		Excluded	Unclear problem definition	SH.Kim	2024-04-24
52	Reddy, S	2024	Generative AI in healthcare: an implementation science informed translational path on application, integration and governance	IMPLEMENTATION SCIENCE	10.1186/s13012-024-01357-9		Excluded	Irrelevant to legal domain	SH.Kim	2024-04-24
53	Shooshtarian, S; Gurmu, AT; Sadick, AM	2023	Application of natural language processing in residential building defects analysis: Australian stakeholders' perceptions, causes and types	ENGINEERING APPLICATIONS OF ARTIFICIAL INTELLIGENCE	10.1016/j.engappai.2023.107178		Excluded	Irrelevant to AI adoption	SH.Kim	2024-04-24
54	Ledzinski, L; Grzesk, G	2023	Artificial Intelligence Technologies in Cardiology	JOURNAL OF CARDIOVASCULAR DEVELOPMENT AND DISEASE	10.3390/jcdd10050202		Excluded	Irrelevant to legal domain	SH.Kim	2024-04-24
55	Pagallo, U; Sciolla, JC; Durante, M	2022	The environmental challenges of AI in EU law: lessons learned from the Artificial Intelligence Act (AIA) with its drawbacks	TRANSFORMING GOVERNMENT- PEOPLE PROCESS AND POLICY	10.1108/TG-07-2021-0121		Excluded	Irrelevant to AI adoption	SH.Kim	2024-04-24
56	Elhaddad, M; Hamam, S	2024	AI-Driven Clinical Decision Support Systems: An Ongoing Pursuit of Potential	CUREUS JOURNAL OF MEDICAL SCIENCE	10.7759/cureus.57728		Excluded	Irrelevant to legal domain	SH.Kim	2024-04-24
57	Li, P; Williams, R; Gilbert, S; Anderson, S	2023	Regulating Artificial Intelligence and Machine Learning-Enabled Medical Devices in Europe and the United Kingdom	LAW TECHNOLOGY AND HUMANS	10.5204/lthj.3073		Excluded	Irrelevant to legal domain	SH.Kim	2024-04-24
58	Faqir, RSA	2023	Digital Criminal Investigations in the Era of Artificial Intelligence: A Comprehensive Overview	INTERNATIONAL JOURNAL OF CYBER CRIMINOLOGY	10.5281/zenodo.4766706		Excluded	Irrelevant to legal domain	SH.Kim	2024-04-24
59	Lima, G; Cha, M; Jeon, C; Park, KS	2021	The Conflict Between People's Urge to Punish AI and Legal Systems	FRONTIERS IN ROBOTICS AND AI	10.3389/frobt.2021.756242		Excluded	Irrelevant to AI adoption	SH.Kim	2024-04-24
60	Schuett, J	2023	Risk Management in the Artificial Intelligence Act	EUROPEAN JOURNAL OF RISK REGULATION	10.1017/err.2023.1		Excluded	Irrelevant to legal domain	SH.Kim	2024-04-24
61	Sálek, P	2022	EU Artificial Intelligence Act in Banking Sector: Impact and Implementation	Prague University of Economics & Business			Excluded	Irrelevant to legal domain	SH.Kim	2024-04-24
62	Aejas, B; Belhi, A; Bouras, A	2023	Toward an NLP Approach for Transforming Paper Contracts into Smart Contracts	Qatar University	10.1007/978-981-19-7663-6_70		Excluded	Irrelevant to AI adoption	SH.Kim	2024-04-24
63	Kharitonova, YS; Savina, VS; Pagnini, F	2021	ARTIFICIAL INTELLIGENCE'S ALGORITHMIC BIAS: ETHICAL AND LEGAL ISSUES	VESTNIK PERMSKOGO UNIVERSITETA-JURIDICHESKIE NAUKI	10.17072/1995-4190-2021-53-488-515		Excluded	Unclear problem definition	SH.Kim	2024-04-24
64	Blohm, M; Dukino, C; Kintz, M; Kochanowski, M; Koetter, F; Renner, T	2019	Towards a Privacy Compliant Cloud Architecture for Natural Language Processing Platforms	University of Stuttgart	10.5220/0007746204540461		Excluded	Irrelevant to AI adoption	SH.Kim	2024-04-24
65	Chikkamath, R; Endres, M; Bayyapu, L; Hewel, C	2020	An Empirical Study on Patent Novelty Detection: A Novel Approach Using Machine Learning and Natural Language Processing	University of Passau	10.1109/SNAMS52053.2020.9336557		Excluded	Irrelevant to AI adoption	SH.Kim	2024-04-24
66	Watney, MM	2019	Law Enforcement Use of Artificial Intelligence for Domestic Security: Challenges and Risks	University of Johannesburg	10.34190/ECIAIR.19.022		Excluded	Irrelevant to legal domain	SH.Kim	2024-04-24
67	Pandey, S; Chandra, A; Sarkar, S; Shankar, U	2021	Towards Reducing the Pendency of Cases at Court: Automated Case Analysis of Supreme Court Judgments in India	Indian Institute of Technology System (IIT System)	10.3233/FAIA210321		Excluded	Irrelevant to AI adoption	SH.Kim	2024-04-24
68	Lawrence, C; Cui, I; Ho, DE; ACM	2023	The Bureaucratic Challenge to AI Governance: An Empirical Assessment of Implementation at US Federal Agencies	Stanford University	10.1145/3600211.3604701		Excluded	Irrelevant to AI adoption	SH.Kim	2024-04-24
69	Zhao, G; Shi, HB; Wang, JF	2022	The influence of artificial intelligence technology judicial decision reasoning on contract performance in manufacturing supply chain: A simulation analysis using Evolutionary Game approach	ADVANCES IN PRODUCTION ENGINEERING & MANAGEMENT	10.14743/apem2022.1.424		Excluded	Irrelevant to AI adoption	SH.Kim	2024-04-24
70	Xuan, D; Zhu, DL; Xu, WH	2021	The Teaching Pattern of Law Majors Using Artificial Intelligence and Deep Neural Network Under Educational Psychology	FRONTIERS IN PSYCHOLOGY	10.3389/fpsyg.2021.711520		Excluded	Irrelevant to AI adoption	SH.Kim	2024-04-24
71	de Santana, MA; Baptista, CD; Alves, ALF; Firmino, AA; Januário, GD; Caldera, RWD	2023	Using Machine Learning and NLP for the Product Matching Problem	Universidade Federal de Campina Grande	10.1007/978-981-19-7663-6_41		Excluded	Irrelevant to AI adoption	SH.Kim	2024-04-24
72	Talapina, EV	2021	Artificial intelligence and legal expertise in public administration	VESTNIK OF SAINT PETERSBURG UNIVERSITY-LAW-VESTNIK SANKT-PETERBURGSKOGO UNIVERSITETA-PRAVO	10.21638/spbu14.2021.404		Excluded	Irrelevant to legal domain	SH.Kim	2024-04-24
73	Vigevano, MR	2021	ARTIFICIAL INTELLIGENCE IN ARMED CONFLICTS: LEGAL AND ETHICAL LIMITS	ARBOR-CIENCIA PENSAMIENTO Y CULTURA	10.3989/arbor.2021.800002		Excluded	Unclear problem definition	SH.Kim	2024-04-24
74	Chen, Z; Song, ZT; Yuan, SH; Chen, W	2022	Influence Analysis of Education Policy on Migrant Children's Education Integration Using Artificial Intelligence and Deep Learning	FRONTIERS IN PSYCHOLOGY	10.3389/fpsyg.2022.910692		Excluded	Irrelevant to AI adoption	SH.Kim	2024-04-24
75	De Luca, EW; Fiorelli, M; Picca, D; Stellato, A; Wehnert, S; ACM	2023	Legal Information Retrieval meets Artificial Intelligence (LIRAI)	Otto von Guericke University	10.1145/3603163.3610575		Excluded	Irrelevant to AI adoption	SH.Kim	2024-04-24
76	Vanhonacker, D; Verdonck, M; Carvalho, HN	2022	Impact of Closed-Loop Technology, Machine Learning, and Artificial Intelligence on Patient Safety and the Future of Anesthesia	CURRENT ANESTHESIOLOGY REPORTS	10.1007/s40140-022-00539-9		Excluded	Irrelevant to AI adoption	SH.Kim	2024-04-24
77	Davydova, I; Zhurylo, S; Havrik, R; Yakymchuk, S; Samilo, H	2023	Implementing artificial intelligence in civil procedure and legal education: challenges and perspectives	EDUWEB-REVISTA DE TECNOLOGIA DE INFORMACION Y COMUNICACION EN EDUCACION	10.46502/issn.1856-7576/2023.17.04.15		Excluded	Irrelevant to legal domain	SH.Kim	2024-04-24
78	Stanila, L	2020	LIVING IN THE FUTURE: NEW ACTORS IN THE FIELD OF CRIMINAL LAW - ARTIFICIAL INTELLIGENCE	West University of Timisoara	10.22364/iscflul.7.2.24		Excluded	Irrelevant to AI adoption	SH.Kim	2024-04-24
79	Carrillo, MR	2020	THE GOVERNANCE OF ARTIFICIAL INTELLIGENCE: CONTEXT AND GENERAL FRAMEWORK	REVISTA ELECTRONICA DE ESTUDIOS INTERNACIONALES	10.17103/reei.39.07		Excluded	Irrelevant to AI adoption	SH.Kim	2024-04-24
80	Talimonchik, VP	2021	The Prospects for the Recognition of the International Legal Personality of Artificial Intelligence	LAWS	10.3390/laws10040085		Excluded	Irrelevant to AI adoption	SH.Kim	2024-04-24
81	Kondrateva, K; Nikitin, T	2021	LEGAL MECHANISMS TO REGULATE CIVIL LIABILITY FOR ACTIONS OF ARTIFICIAL INTELLIGENCE IN THE RUSSIAN FEDERATION AND EUROPEAN UNION LAW	RUSSIAN LAW JOURNAL	10.17589/2309-8678-2021-9-3-60-82		Excluded	Unclear problem definition	SH.Kim	2024-04-24
82	Van Phuoc, N	2022	The Critical Factors Impacting Artificial Intelligence Applications Adoption in Vietnam: A Structural Equation Modeling Analysis	ECONOMIES	10.3390/economies10060129		Excluded	Irrelevant to legal domain	SH.Kim	2024-04-24
83	Stepanov, OA; Pechegin, DA; Diakonova, MO	2021	Towards the Issue of Digitalization of Judicial Activities	PRAVO-ZHURNAL VYSSHEI SHKOLY EKONOMIKI	10.17323/2072-8166.2021.5.4.23		Excluded	Irrelevant to AI adoption	SH.Kim	2024-04-24
84	Cyras, V	2006	Formalising goals in law: Is it a problem?	Vilnius University			Excluded	Irrelevant to AI adoption	SH.Kim	2024-04-24
85	Ueda, D; Kakinuma, T; Fujita, S; Kamagata, K; Fushimi, Y; Ito, R; Matsui, Y; Nozaki, T; Nakaura, T; Fujima, N; Tatsugami, F; Yanagawa, M; Hirata, K; Yamada, A; Tsuboyama, T; Kawamura, M; Fujioka, T; Naganawa, S	2024	Fairness of artificial intelligence in healthcare: review and recommendations	JAPANESE JOURNAL OF RADIOLOGY	10.1007/s11604-023-01474-3		Excluded	Irrelevant to legal domain	SH.Kim	2024-04-24
86	Gheysen, F; Rex, S	2023	Artificial intelligence in anesthesiology	ACTA ANAESTHESIOLOGICA BELGICA	10.56126/75.3.21		Excluded	Irrelevant to AI adoption	SH.Kim	2024-04-24
87	Anishchenko, MA; Gidenko, I; Kaliman, M; Polyvaniuk, V; Demianchuk, YV	2023	ARTIFICIAL INTELLIGENCE IN MEDICINE: LEGAL, ETHICAL AND SOCIAL ASPECTS	ACTA BIOETHICA			Excluded	Irrelevant to legal domain	SH.Kim	2024-04-24
88	Bottomley, D; Thaldar, D	2023	Liability for harm caused by AI in healthcare: an overview of the core legal concepts	FRONTIERS IN PHARMACOLOGY	10.3389/fphar.2023.1297353		Excluded	Irrelevant to legal domain	SH.Kim	2024-04-24
89	Thelisson, E; ACM	2018	Towards a Computational Sustainability for AI/ML to Foster Responsibility	University of Fribourg	10.1145/3278721.3278784		Excluded	Irrelevant to AI adoption	SH.Kim	2024-04-24
90	Raman, R; Dasgupta, D; Ramasamy, K; George, R; Mohan, V; Ting, D	2021	Using artificial intelligence for diabetic retinopathy screening: Policy implications	INDIAN JOURNAL OF OPHTHALMOLOGY	10.4103/ijo.IJO_1420_21		Excluded	Irrelevant to legal domain	SH.Kim	2024-04-24
91	D'Aloia, A	2019	THE LAW TO "THE NEW WORLD". THE CHALLENGES OF ARTIFICIAL INTELLIGENCE	BIOLAW JOURNAL-RIVISTA DI BIODIRITTO			Excluded	Unclear problem definition	SH.Kim	2024-04-24
92	Oche, PA; Ewa, GA; Ibekwe, N	2024	Applications and Challenges of Artificial Intelligence in Space Missions	IEEE ACCESS	10.1109/ACCESS.2021.3132500		Excluded	Irrelevant to legal domain	SH.Kim	2024-04-24
93	Palermi, S; Vecchiato, M; Saglietto, A; Niederseer, D; Oxborough, D; Ortega-Martorell, S; Olier, I; Castelletti, S; Baggish, A; Maffessanti, F; Biffi, A; D'Andrea, A; Zorzi, A; Cavarretta, E; D'Ascenzi, F	2024	Unlocking the potential of artificial intelligence in sports cardiology: does it have a role in evaluating athlete's heart?	EUROPEAN JOURNAL OF PREVENTIVE CARDIOLOGY	10.1093/eurjpc/zwae008		Excluded	Irrelevant to legal domain	SH.Kim	2024-04-24
94	Golbin, I; Rao, AS; Hadjarian, A; Krittman, D	2020	Responsible AI: A Primer for the Legal Community		10.1109/BigData50022.2020.9377738		Excluded	Irrelevant to AI adoption	SH.Kim	2024-04-24
95	Saragih, AH; Reyhani, Q; Setyowati, MS; Hendrawan, A	2023	The potential of an artificial intelligence (AI) application for the tax administration system's modernization: the case of Indonesia	ARTIFICIAL INTELLIGENCE AND LAW	10.1007/s10506-022-09321-y		Excluded	Irrelevant to legal domain	SH.Kim	2024-04-24
96	Dixit, M; Kansal, I; Khullar, V; Kumar, R; Kumar, S	2024	Analyzing Trustworthiness and Explainability in Artificial Intelligence: A Comprehensive Review	RECENT ADVANCES IN ELECTRICAL & ELECTRONIC ENGINEERING	10.2174/0123520965308169240616144800		Excluded	Irrelevant to legal domain	SH.Kim	2024-04-24
97	Carter, SM; Rogers, W; Win, KT; Frazer, H; Richards, B; Houssami, N	2020	The ethical, legal and social implications of using artificial intelligence systems in breast cancer care	BREAST	10.1016/j.breast.2019.10.001		Excluded	Irrelevant to legal domain	SH.Kim	2024-04-24
98	Novokmet, A; Tomicic, Z; Vinkovic, Z	2022	Pretrial risk assessment instruments in the US criminal justice system-what lessons can be learned for the European Union	INTERNATIONAL JOURNAL OF LAW AND INFORMATION TECHNOLOGY	10.1093/ijlit/eaac006		Excluded	Irrelevant to AI adoption	SH.Kim	2024-04-24
99	Delgado, FA; Assoc Comp Machinery	2019	Machine Learning in Legal Practice Notes from Recent History	Cornell University	10.1145/3306618.3314324		Excluded	Irrelevant to AI adoption	SH.Kim	2024-04-24
100	Seibert, K; Domhoff, D; Bruch, D; Schulte-Althoff, M; Furstenau, D; Biessmann, F; Wolf-Ostermann, K; Seibert, K	2021	Application Scenarios for Artificial Intelligence in Nursing Care: Rapid Review	JOURNAL OF MEDICAL INTERNET RESEARCH	10.2196/26522		Excluded	Irrelevant to legal domain	SH.Kim	2024-04-24
101	Martin, AS; Freeland, S	2021	The Advent of Artificial Intelligence in Space Activities: New Legal Challenges	SPACE POLICY	10.1016/j.spacepol.2020.101408		Excluded	Irrelevant to legal domain	SH.Kim	2024-04-24
102	Padhy, J; Jagannathan, M; Delhi, VSK	2021	Application of Natural Language Processing to Automatically Identify Exculpatory Clauses in Construction Contracts	JOURNAL OF LEGAL AFFAIRS AND DISPUTE RESOLUTION IN ENGINEERING AND CONSTRUCTION	10.1061/(ASCE)LA.1943-4170.0000505		Excluded	Irrelevant to AI adoption	SH.Kim	2024-04-24
103	Akinrinmade, AO; Adebile, TM; Ezuma-Ebong, C; Bolaji, K; Ajufo, A; Adigun, AO; Mohammad, M; Dike, JC; Okobi, OE	2023	Artificial Intelligence in Healthcare: Perception and Reality	CUREUS JOURNAL OF MEDICAL SCIENCE	10.7759/cureus.45594		Excluded	Irrelevant to legal domain	SH.Kim	2024-04-24
104	Li, TH; Qu, SW	2024	Effectiveness Analysis of Entrepreneurial Legal Risk Prevention Based on Multi-Modal Deep Learning Model	ACM TRANSACTIONS ON ASIAN AND LOW-RESOURCE LANGUAGE INFORMATION PROCESSING	10.1145/3622937		Excluded	Irrelevant to AI adoption	SH.Kim	2024-04-24
105	Papalia, GF; Brigato, P; Sisca, L; Maltese, G; Faiella, E; Santucci, D; Pantano, F; Vincenzi, B; Tonini, G; Papalia, R; Denaro, V	2024	Artificial Intelligence in Detection, Management, and Prognosis of Bone Metastasis: A Systematic Review	CANCERS	10.3390/cancers16152700		Excluded	Irrelevant to legal domain	SH.Kim	2024-04-24
106	Babic, B; Gerke, S; Evgeniou, T; Cohen, IG	2021	Direct-to-consumer medical machine learning and artificial intelligence applications	NATURE MACHINE INTELLIGENCE	10.1038/s42256-021-00331-0		Excluded	Irrelevant to AI adoption	SH.Kim	2024-04-24
107	Orosz, T; Vági, R; Csányi, GM; Nagy, D; Üveges, I; Vadász, JP; Megyeri, A	2022	Evaluating Human versus Machine Learning Performance in a LegalTech Problem	APPLIED SCIENCES-BASEL	10.3390/app12010297		Excluded	Irrelevant to legal domain	SH.Kim	2024-04-24
108	Petersen, SE; Abdulkareem, M; Leiner, T	2019	Artificial Intelligence Will Transform Cardiac Imaging-Opportunities and Challenges	FRONTIERS IN CARDIOVASCULAR MEDICINE	10.3389/fcvm.2019.00133		Excluded	Irrelevant to AI adoption	SH.Kim	2024-04-24
109	Robleto, E; Habashi, A; Kaplan, MAB; Riley, RL; Zhang, C; Bianchi, L; Shehadeh, LA	2024	Medical students' perceptions of an artificial intelligence (AI) assisted diagnosing program	MEDICAL TEACHER	10.1080/0142159X.2024.2305369		Excluded	Irrelevant to AI adoption	SH.Kim	2024-04-24
110	Farayola, MM; Tal, I; Saber, T; Connolly, R; Bendechache, M; ACM	2023	Fairness of AI in Predicting the Risk of Recidivism: Review and Phase Mapping of AI Fairness Techniques	Dublin City University	10.1145/3600160.3605033		Excluded	Irrelevant to legal domain	SH.Kim	2024-04-24
111	Maas, MM	2019	INTERNATIONAL LAW DOES NOT COMPUTE: ARTIFICIAL INTELLIGENCE AND THE DEVELOPMENT, DISPLACEMENT OR DESTRUCTION OF THE GLOBAL LEGAL ORDER	MELBOURNE JOURNAL OF INTERNATIONAL LAW			Excluded	Irrelevant to AI adoption	SH.Kim	2024-04-24
112	Cyras, V	2007	On formalisation of the goal concept in law	ENGINEERING APPLICATIONS OF ARTIFICIAL INTELLIGENCE	10.1016/j.engappai.2006.11.010		Excluded	Irrelevant to AI adoption	SH.Kim	2024-04-24
113	Stamate, E; Piraianu, AI; Ciobotaru, OR; Crassas, R; Duca, O; Fulga, A; Grigore, I; Vintila, V; Fulga, I; Ciobotaru, OC	2024	Revolutionizing Cardiology through Artificial Intelligence-Big Data from Proactive Prevention to Precise Diagnostics and Cutting-Edge Treatment-A Comprehensive Review of the Past 5 Years	DIAGNOSTICS	10.3390/diagnostics14111103		Excluded	Irrelevant to AI adoption	SH.Kim	2024-04-24
114	Hogan, NR; Davidge, EQ; Corabian, G	2021	On the Ethics and Practicalities of Artificial Intelligence, Risk Assessment, and Race	JOURNAL OF THE AMERICAN ACADEMY OF PSYCHIATRY AND THE LAW	10.29158/JAAPL.200116-20		Excluded	Irrelevant to AI adoption	SH.Kim	2024-04-24
115	Dremliuga, R; Kuznetcov, P; Mamychev, A	2019	Criteria for Recognition of AI as a Legal Person	JOURNAL OF POLITICS AND LAW	10.5539/jpl.v12n3p105		Excluded	Irrelevant to AI adoption	SH.Kim	2024-04-24
116	Maas, MM; ACM	2018	Regulating for 'Normal Al Accidents': Operational Lessons for the Responsible Governance of Artificial Intelligence Deployment	University of Copenhagen	10.1145/3278721.3278766		Excluded	Irrelevant to AI adoption	SH.Kim	2024-04-24
117	Owczarczuk, M	2023	Ethical and regulatory challenges amid artificial intelligence development: an outline of the issue	EKONOMIA I PRAWO-ECONOMICS AND LAW	10.12775/EiP.2023.017		Excluded	Irrelevant to legal domain	SH.Kim	2024-04-24
118	Wang, R	2020	Legal technology in contemporary USA and China	COMPUTER LAW & SECURITY REVIEW	10.1016/j.clsr.2020.105459		Excluded	Irrelevant to AI adoption	SH.Kim	2024-04-24
119	Hill, ER; Mitchell, C; Brigden, T; Hall, A	2023	Ethical and legal considerations influencing human involvement in the implementation of artificial intelligence in a clinical pathway: A multi-stakeholder perspective	FRONTIERS IN DIGITAL HEALTH	10.3389/fdgth.2023.1139210		Excluded	Irrelevant to legal domain	SH.Kim	2024-04-24
120	Sanz, JLC; Zhu, YD	2021	Toward Scalable Artificial Intelligence in Finance	International Business Machines (IBM)	10.1109/SCC53864.2021.00067		Excluded	Irrelevant to legal domain	SH.Kim	2024-04-24
121	Bellini, V; Valente, M; Turetti, M; Del Rio, P; Saturno, F; Maffezzoni, M; Bignami, E	2022	Current Applications of Artificial Intelligence in Bariatric Surgery	OBESITY SURGERY	10.1007/s11695-022-06100-1		Excluded	Irrelevant to legal domain	SH.Kim	2024-04-24
122	Chourasia, S; Pandey, SM; Keshri, AK	2023	Prospects and Challenges with Legal Informatics and Legal Metrology Framework in the Context of Industry 6.0	MAPAN-JOURNAL OF METROLOGY SOCIETY OF INDIA	10.1007/s12647-023-00664-8		Excluded	Irrelevant to legal domain	SH.Kim	2024-04-24
123	Martín-Noguerol, T; López-Ubeda, P; Luna, A	2024	AI in radiology: Legal responsibilities and the car paradox	EUROPEAN JOURNAL OF RADIOLOGY	10.1016/j.ejrad.2024.111462		Excluded	Irrelevant to legal domain	SH.Kim	2024-04-24
124	Anil, S; Porwal, P; Porwal, A	2023	Transforming Dental Caries Diagnosis Through Artificial Intelligence-Based Techniques	CUREUS JOURNAL OF MEDICAL SCIENCE	10.7759/cureus.41694		Excluded	Irrelevant to AI adoption	SH.Kim	2024-04-24
125	Seethamraju, R; Hecimovic, A; Assoc Informat Syst	2020	Impact of Artificial Intelligence on Auditing - An Exploratory Study	University of Sydney			Excluded	Irrelevant to legal domain	SH.Kim	2024-04-24
126	Tamò-Larrieux, Aurelia; Guitton, Clement; Mayer, Simon; Lutz, Christoph	2024	Regulating for trust: Can law establish trust in artificial intelligence?	Regulation & Governance	10.1111/rego.12568	https://onlinelibrary.wiley.com/doi/abs/10.1111/rego.12568	Included		SH.Kim	2024-04-24
127	Barona Vilar, S	2019	ARTIFICIAL INTELLIGENCE OR THE ALGORITHMIZATION OF LIFE AND JUSTICE: SOLUTION OR PROBLEM?	REVISTA BOLIVIANA DE DERECHO			Excluded	Irrelevant to AI adoption	SH.Kim	2024-04-24
128	Perazzoli, S; Neto, JPD; de Menezes, MJMB	2022	Systematic analysis of constellation-based techniques by using Natural Language Processing	TECHNOLOGICAL FORECASTING AND SOCIAL CHANGE	10.1016/j.techfore.2022.121674		Excluded	Irrelevant to AI adoption	SH.Kim	2024-04-24
129	Khanagar, SB; Vishwanathaiah, S; Naik, S; Al-Kheraif, AA; Divakar, DD; Sarode, SC; Bhandi, S; Patil, S	2021	Application and performance of artificial intelligence technology in forensic odontology - A systematic review	LEGAL MEDICINE	10.1016/j.legalmed.2020.101826		Excluded	Irrelevant to legal domain	SH.Kim	2024-04-24
130	Araszkiewicz, M; Bench-Capon, T; Francesconi, E; Lauritsen, M; Rotolo, A	2022	Thirty years of Artificial Intelligence and Law: overviews	ARTIFICIAL INTELLIGENCE AND LAW	10.1007/s10506-022-09324-9		Excluded	Irrelevant to AI adoption	SH.Kim	2024-04-24
131	Marda, V	2018	Artificial intelligence policy in India: a framework for engaging the limits of data-driven decision-making	PHILOSOPHICAL TRANSACTIONS OF THE ROYAL SOCIETY A-MATHEMATICAL PHYSICAL AND ENGINEERING SCIENCES	10.1098/rsta.2018.0087		Excluded	Irrelevant to legal domain	SH.Kim	2024-04-24
132	Adamson, G; IEEE	2021	Can we use non-transparent artificial intelligence technologies for legal purposes?	University of Melbourne	10.1109/ISTAS50296.2020.9462204		Excluded	Irrelevant to AI adoption	SH.Kim	2024-04-24
133	El Zini, J; Awad, M	2023	On the Explainability of Natural Language Processing Deep Models	ACM COMPUTING SURVEYS	10.1145/3529755		Excluded	Irrelevant to AI adoption	SH.Kim	2024-04-24
134	Bujan, MVA	2023	Artificial intelligence and precautionary measures in the criminal process: effective judicial protection and informative self-determination in potential risk	REVISTA ESPANOLA DE DERECHO CONSTITUCIONAL	10.18042/cepc/redc.127.06		Excluded	Irrelevant to legal domain	SH.Kim	2024-04-24
135	Khisamova, ZI; Begishev, IR	2019	CRIMINAL LIABILITY AND ARTIFICIAL INTELLIGENCE: THEORETICAL AND APPLIED ASPECTS	RUSSIAN JOURNAL OF CRIMINOLOGY	10.17150/2500-4255.2019.13(4).564-574		Excluded	Irrelevant to AI adoption	SH.Kim	2024-04-24
136	Jiang, LS; Wu, Z; Xu, XL; Zhan, YQ; Jin, XH; Wang, L; Qiu, YQ	2021	Opportunities and challenges of artificial intelligence in the medical field: current application, emerging problems, and problem-solving strategies	JOURNAL OF INTERNATIONAL MEDICAL RESEARCH	10.1177/03000605211000157		Excluded	Irrelevant to legal domain	SH.Kim	2024-04-24
137	Vavilin, EV	2022	The status of artificial intelligence: from object to the subject of legal relations	VESTNIK TOMSKOGO GOSUDARSTVENNOGO UNIVERSITETA-PRAVO-TOMSK STATE UNIVERSITY JOURNAL OF LAW	10.17223/22253513/45/10		Excluded	Irrelevant to AI adoption	SH.Kim	2024-04-24
138	Yasin, YM; Al-Hamad, A; Metersky, K; Kehyayan, V	2024	Incorporation of artificial intelligence into nursing research: A scoping review	INTERNATIONAL NURSING REVIEW	10.1111/inr.13013		Excluded	Irrelevant to AI adoption	SH.Kim	2024-04-24
139	Ma, CS	2022	The Reshaping Effects and Limitations of the Judicial AI	FRONTIERS OF LAW IN CHINA	10.3868/s050-011-022-0024-1		Excluded	Unclear problem definition	SH.Kim	2024-04-24
140	Bélisle-Pipon, JC; Couture, V; Roy, MC; Ganache, I; Goetghebeur, M; Cohen, IG	2021	What Makes Artificial Intelligence Exceptional in Health Technology Assessment?	FRONTIERS IN ARTIFICIAL INTELLIGENCE	10.3389/frai.2021.736697		Excluded	Irrelevant to AI adoption	SH.Kim	2024-04-24
141	Corsico, P	2019	The risks of risk. Regulating the use of machine learning for psychosis prediction	INTERNATIONAL JOURNAL OF LAW AND PSYCHIATRY	10.1016/j.ijlp.2019.101479		Excluded	Irrelevant to legal domain	SH.Kim	2024-04-24
142	Karchevskyi, M; Losych, S; Germanov, S	2023	SOCIALIZATION OF ARTIFICIAL INTELLIGENCE AND TRANSHUMANISM: LEGAL AND ECONOMIC ASPECTS	BALTIC JOURNAL OF ECONOMIC STUDIES	10.30525/2256-0742/2023-9-1-61-70		Excluded	Irrelevant to AI adoption	SH.Kim	2024-04-24
143	Koreniuk, O; Mykhailovskyi, V; Melnychenko, N; Oliukha, V; Eremeeva, N	2022	ARTIFICIAL INTELLIGENCE: CHALLENGES FOR INTERNATIONAL TRADE AND LAW	AD ALTA-JOURNAL OF INTERDISCIPLINARY RESEARCH			Excluded	Unclear problem definition	SH.Kim	2024-04-24
144	Glaser, I; Moser, S; Matthes, F	2021	Improving Legal Information Retrieval: Metadata Extraction and Segmentation of German Court Rulings	Technical University of Munich	10.5220/0010691300003064		Excluded	Irrelevant to AI adoption	SH.Kim	2024-04-24
145	Mahmud, A	2023	Application and criminalization of artificial intelligence in the digital society: security threats and the regulatory challenges	JOURNAL OF APPLIED SECURITY RESEARCH	10.1080/19361610.2021.1947113		Excluded	Irrelevant to legal domain	SH.Kim	2024-04-24
146	Xing, F; Peng, GC; Zhang, BQ; Li, SY; Liang, XT	2021	Socio-technical barriers affecting large-scale deployment of AI-enabled wearable medical devices among the ageing population in China	TECHNOLOGICAL FORECASTING AND SOCIAL CHANGE	10.1016/j.techfore.2021.120609		Excluded	Irrelevant to legal domain	SH.Kim	2024-04-24
147	Lupo, G	2022	The ethics of Artificial Intelligence: An analysis of ethical frameworks disciplining AI in justice and other contexts of application	ONATI SOCIO-LEGAL SERIES	10.35295/OSLS.IISL/0000-0000-0000-1273		Excluded	Irrelevant to AI adoption	SH.Kim	2024-04-24
148	Varona, D; Lizama-Mue, Y; Suárez, JL	2021	Machine learning's limitations in avoiding automation of bias	AI & SOCIETY	10.1007/s00146-020-00996-y		Excluded	Irrelevant to AI adoption	SH.Kim	2024-04-24
149	Prunkl, C	2024	Human Autonomy at Risk? An Analysis of the Challenges from AI	MINDS AND MACHINES	10.1007/s11023-024-09665-1		Excluded	Irrelevant to AI adoption	SH.Kim	2024-04-24
150	Karanth, S; Benefo, EO; Patra, D; Pradhan, AK	2023	Importance of artificial intelligence in evaluating climate change and food safety risk	JOURNAL OF AGRICULTURE AND FOOD RESEARCH	10.1016/j.jafr.2022.100485		Excluded	Irrelevant to legal domain	SH.Kim	2024-04-24
151	Sukhodolov, AP; Bychkova, AM	2018	ARTIFICIAL INTELLIGENCE IN CRIME COUNTERACTION, PREDICTION, PREVENTION AND EVOLUTION	RUSSIAN JOURNAL OF CRIMINOLOGY	10.17150/2500-4255.2018.12(6).753-766		Excluded	Irrelevant to legal domain	SH.Kim	2024-04-24
152	Nissan, E; Martino, AA	2004	Artificial intelligence and formalisms for legal evidence: An introduction	APPLIED ARTIFICIAL INTELLIGENCE	10.1080/08839510490279852		Excluded	Irrelevant to AI adoption	SH.Kim	2024-04-24
153	Kumar, D; Suthar, N	2024	Ethical and legal challenges of AI in marketing: an exploration of solutions	JOURNAL OF INFORMATION COMMUNICATION & ETHICS IN SOCIETY	10.1108/JICES-05-2023-0068		Excluded	Irrelevant to legal domain	SH.Kim	2024-04-24
154	Lu, BB	2021	A theory of 'authorship transfer' and its application to the context of Artificial Intelligence creations	QUEEN MARY JOURNAL OF INTELLECTUAL PROPERTY	10.4337/qmjip.2021.01.01		Excluded	Irrelevant to AI adoption	SH.Kim	2024-04-24
155	Seitzinger, P; Rafid-Hamed, Z; Kalra, J	2021	Healthcare Delivery: Leveraging Artificial Intelligence to Strengthen Healthcare Quality	University of British Columbia	10.1007/978-3-030-80744-3_3		Excluded	Irrelevant to AI adoption	SH.Kim	2024-04-24
156	Amann, J; Blasimme, A; Vayena, E; Frey, D; Madai, VI; Precise4Q Consortium	2020	Explainability for artificial intelligence in healthcare: a multidisciplinary perspective	BMC MEDICAL INFORMATICS AND DECISION MAKING	10.1186/s12911-020-01332-6		Excluded	Irrelevant to legal domain	SH.Kim	2024-04-24
157	Xie, QC; He, TX	2023	Battle between 'Long' and 'Short' Videos: Fragmented Uses, Diversified Purposes, and the Evolution of China's Copyright Limitation Rules in the AI Era	CHINESE JOURNAL OF COMPARATIVE LAW	10.1093/cjcl/cxae001		Excluded	Irrelevant to AI adoption	SH.Kim	2024-04-24
158	Zhang, BZ; Ashta, A; Barton, ME	2021	Do FinTech and financial incumbents have different experiences and perspectives on the adoption of artificial intelligence?	STRATEGIC CHANGE-BRIEFINGS IN ENTREPRENEURIAL FINANCE	10.1002/jsc.2405		Excluded	Irrelevant to legal domain	SH.Kim	2024-04-24
159	Lo Piano, S	2020	Ethical principles in machine learning and artificial intelligence: cases from the field and possible ways forward	HUMANITIES & SOCIAL SCIENCES COMMUNICATIONS	10.1057/s41599-020-0501-9		Excluded	Irrelevant to AI adoption	SH.Kim	2024-04-24
160	Sanchez-Graells, A	2024	Responsibly Buying Artificial Intelligence: A 'Regulatory Hallucination'	CURRENT LEGAL PROBLEMS	10.1093/clp/cuae003		Excluded	Irrelevant to AI adoption	SH.Kim	2024-04-24
161	Migliorini, S	2024	"More than Words": A Legal Approach to the Risks of Commercial Chatbots Powered by Generative Artificial Intelligence	EUROPEAN JOURNAL OF RISK REGULATION	10.1017/err.2024.4		Excluded	Irrelevant to legal domain	SH.Kim	2024-04-24
162	Czech, P	2024	ARTIFICIAL INTELLIGENCE AS A BASIC PROBLEM WHEN IMPLEMENTING AUTONOMOUS VEHICLE TECHNOLOGY IN EVERYDAY LIFE	SCIENTIFIC JOURNAL OF SILESIAN UNIVERSITY OF TECHNOLOGY-SERIES TRANSPORT	10.20858/sjsutst.2024.122.3		Excluded	Irrelevant to legal domain	SH.Kim	2024-04-24
163	Perona, R; de la Rosa, YC	2024	Unveiling AI in the courtroom: exploring ChatGPT's impact on judicial decision-making through a pilot Colombian case study	AI & SOCIETY	10.1007/s00146-024-01943-x		Excluded	Irrelevant to AI adoption	SH.Kim	2024-04-24
164	Nieva-Fenoll, J	2022	ARTIFICIAL INTELLIGENCE AND JUDICIAL PROCESS: SOME PERSPECTIVES AFTER A TECHNOLOGICAL STOP ON THE ROAD	REVISTA GENERAL DE DERECHO PROCESAL			Excluded	Irrelevant to AI adoption	SH.Kim	2024-04-24
165	Veritti, D; Rubinato, L; Sarao, V; De Nardin, A; Foresti, GL; Lanzetta, P	2024	Behind the mask: a critical perspective on the ethical, moral, and legal implications of AI in ophthalmology	GRAEFES ARCHIVE FOR CLINICAL AND EXPERIMENTAL OPHTHALMOLOGY	10.1007/s00417-023-06245-4		Excluded	Irrelevant to AI adoption	SH.Kim	2024-04-24
166	Al-Rawas, G; Nikoo, MR; Al-Wardy, M; Etri, T	2024	A Critical Review of Emerging Technologies for Flash Flood Prediction: Examining Artificial Intelligence, Machine Learning, Internet of Things, Cloud Computing, and Robotics Techniques	WATER	10.3390/w16142069		Excluded	Irrelevant to legal domain	SH.Kim	2024-04-24
167	Hudima, T; Kamyshansky, V	2023	ARTIFICIAL INTELLIGENCE AS A TOOL FOR DIGITALIZATION OF FOREIGN ECONOMIC POLICY: PECULIARITIES OF LEGAL REGULATION	FINANCIAL AND CREDIT ACTIVITY-PROBLEMS OF THEORY AND PRACTICE	10.55643/fcaptp.3.50.2023.4039		Excluded	Irrelevant to legal domain	SH.Kim	2024-04-24
168	Yin, WD	2023	Monitoring and early warning of artificial intelligence system in public health safety law	SOFT COMPUTING	10.1007/s00500-023-08892-5		Excluded	Irrelevant to AI adoption	SH.Kim	2024-04-24
169	Suárez Xavier, PR	2022	The Challenge of the Regulation of Artificial Intelligence in the Judicial System and its Environment	REVISTA JURIDICA PORTUCALENSE	10.34625/issn.2183-2705(ne2v2)2022.ic-10		Excluded	Unclear problem definition	SH.Kim	2024-04-24
170	Novelli, C; Casolari, F; Rotolo, A; Taddeo, M; Floridi, L	2023	Taking AI risks seriously: a new assessment model for the AI Act	AI & SOCIETY	10.1007/s00146-023-01723-z		Excluded	Irrelevant to AI adoption	SH.Kim	2024-04-24
171	Jia, K; Zhang, N	2022	Categorization and eccentricity of AI risks: a comparative study of the global AI guidelines	ELECTRONIC MARKETS	10.1007/s12525-021-00480-5		Excluded	Irrelevant to legal domain	SH.Kim	2024-04-24
172	Anand, D; Wagh, R	2022	Effective deep learning approaches for summarization of legal texts	JOURNAL OF KING SAUD UNIVERSITY-COMPUTER AND INFORMATION SCIENCES	10.1016/j.jksuci.2019.11.015		Excluded	Irrelevant to AI adoption	SH.Kim	2024-04-24
173	Pasechnyk, O	2022	ANTHROPOLOGICAL AND DIGITAL SUBJECTS OF MODERN LAW: BEFORE THE PROBLEM IS POSED	JOURNAL OF LAW AND POLITICAL SCIENCES			Excluded	Irrelevant to AI adoption	SH.Kim	2024-04-24
174	Neira, MLM	2020	USE AND DISCLOSURE OF PERSONAL IMAGE: APPROACHES IN ROMAN LAW, IN COLOMBIAN LAW AND ITS CURRENT INTERACTION WITH ARTIFICIAL INTELLIGENCE	REVISTA LA PROPIEDAD INMATERIAL	10.18601/16571959.n30.07		Excluded	Irrelevant to AI adoption	SH.Kim	2024-04-24
175	Mei, Y; Chen, Q; Lensen, A; Xue, B; Zhang, MJ	2023	Explainable Artificial Intelligence by Genetic Programming: A Survey	IEEE TRANSACTIONS ON EVOLUTIONARY COMPUTATION	10.1109/TEVC.2022.3225509		Excluded	Irrelevant to AI adoption	SH.Kim	2024-04-24
176	Ferrara, M; Bertozzi, G; Di Fazio, N; Aquila, I; Di Fazio, A; Maiese, A; Volonnino, G; Frati, P; La Russa, R	2024	Risk Management and Patient Safety in the Artificial Intelligence Era: A Systematic Review	HEALTHCARE	10.3390/healthcare12050549		Excluded	Irrelevant to legal domain	SH.Kim	2024-04-24
177	Nowik, P	2021	Electronic personhood for artificial intelligence in the workplace	COMPUTER LAW & SECURITY REVIEW	10.1016/j.clsr.2021.105584		Excluded	Irrelevant to AI adoption	SH.Kim	2024-04-24
178	Fedele, A; Punzi, C; Tramacere, S	2024	The ALTAI checklist as a tool to assess ethical and legal implications for a trustworthy AI development in education	COMPUTER LAW & SECURITY REVIEW	10.1016/j.clsr.2024.105986		Excluded	Irrelevant to AI adoption	SH.Kim	2024-04-24
179	Dan, JP; Xu, LL; Wang, YM	2023	Integrating legal event and context information for Chinese similar case analysis	ARTIFICIAL INTELLIGENCE AND LAW	10.1007/s10506-023-09377-4		Excluded	Irrelevant to AI adoption	SH.Kim	2024-04-24
180	Chen, FJ; Nightingale, J; You, WS; Anderson, D; Morrissey, D	2024	Assessment of ChatGPT vs. Bard vs. guidelines in the artificial intelligence (AI) preclinical management of otorhinolaryngological (ENT) emergencies	AUSTRALIAN JOURNAL OF OTOLARYNGOLOGY	10.21037/ajo-24-1		Excluded	Irrelevant to AI adoption	SH.Kim	2024-04-24
181	Xu, JA; Meng, YT; Qiu, KF; Topatana, W; Li, SJ; Wei, C; Chen, TW; Chen, MY; Ding, ZX; Niu, GZ	2022	Applications of Artificial Intelligence Based on Medical Imaging in Glioma: Current State and Future Challenges	FRONTIERS IN ONCOLOGY	10.3389/fonc.2022.892056		Excluded	Irrelevant to AI adoption	SH.Kim	2024-04-24
182	Koivula, K; Shamsuzzoha, A; Shamsuzzaman, M	2024	Application of artificial intelligence as a knowledge creation instrument in tax procedures	ENGINEERING APPLICATIONS OF ARTIFICIAL INTELLIGENCE	10.1016/j.engappai.2024.108417		Excluded	Irrelevant to legal domain	SH.Kim	2024-04-24
183	Artesani, A; Bruno, A; Gelardi, F; Chiti, A	2024	Empowering PET: harnessing deep learning for improved clinical insight	EUROPEAN RADIOLOGY EXPERIMENTAL	10.1186/s41747-023-00413-1		Excluded	Irrelevant to AI adoption	SH.Kim	2024-04-24
184	DeAlcala, D; Serna, I; Morales, A; Fierrez, J; Ortega-Garcia, J	2023	Measuring Bias in AI Models: An Statistical Approach Introducing N-Sigma	Autonomous University of Madrid	10.1109/COMPSAC57700.2023.00176		Excluded	Irrelevant to AI adoption	SH.Kim	2024-04-24
185	Astromske, K; Peicius, E; Astromskis, P	2021	Ethical and legal challenges of informed consent applying artificial intelligence in medical diagnostic consultations	AI & SOCIETY	10.1007/s00146-020-01008-9		Excluded	Irrelevant to legal domain	SH.Kim	2024-04-24
186	Hälterlein, J	2024	Imagining and governing artificial intelligence: the ordoliberal way-an analysis of the national strategy 'AI made in Germany'	AI & SOCIETY	10.1007/s00146-024-01940-0		Excluded	Irrelevant to AI adoption	SH.Kim	2024-04-24
187	Medenica, S; Zivanovic, D; Batkoska, L; Marinelli, S; Basile, G; Perino, A; Cucinella, G; Gullo, G; Zaami, S	2022	The Future Is Coming: Artificial Intelligence in the Treatment of Infertility Could Improve Assisted Reproduction Outcomes-The Value of Regulatory Frameworks	DIAGNOSTICS	10.3390/diagnostics12122979		Excluded	Irrelevant to AI adoption	SH.Kim	2024-04-24
188	Di Costanzo, A; Spaccarotella, CAM; Esposito, G; Indolfi, C	2024	An Artificial Intelligence Analysis of Electrocardiograms for the Clinical Diagnosis of Cardiovascular Diseases: A Narrative Review	JOURNAL OF CLINICAL MEDICINE	10.3390/jcm13041033		Excluded	Irrelevant to AI adoption	SH.Kim	2024-04-24
189	Yelegen, AY; Sarsembayev, MA	2024	Legal Cooperation of Kazakhstan with the BRICS Countries on the Production and Operation of Medical Electric Vehicles with Artificial Intelligence Technologies	BRICS LAW JOURNAL	10.21684/2412-2343-2024-11-1-131-148		Excluded	Irrelevant to AI adoption	SH.Kim	2024-04-24
190	Garofalakis, J; Plessas, K; Plessas, A; Spiliopoulou, P	2020	Application of an Ecosystem Methodology Based on Legal Language Processing for the Transformation of Court Decisions and Legal Opinions into Open Data	INFORMATION	10.3390/info11010010		Excluded	Irrelevant to AI adoption	SH.Kim	2024-04-24
191	Saw, SN; Ng, KH	2022	Current challenges of implementing artificial intelligence in medical imaging	PHYSICA MEDICA-EUROPEAN JOURNAL OF MEDICAL PHYSICS	10.1016/j.ejmp.2022.06.003		Excluded	Irrelevant to legal domain	SH.Kim	2024-04-24
192	Peláez-Sánchez, IC; Velarde-Camaqui, D; Glasserman-Morales, LD	2024	The impact of large language models on higher education: exploring the connection between AI and Education 4.0	FRONTIERS IN EDUCATION	10.3389/feduc.2024.1392091		Excluded	Irrelevant to AI adoption	SH.Kim	2024-04-24
193	Zaidan, AM	2023	The leading global health challenges in the artificial intelligence era	FRONTIERS IN PUBLIC HEALTH	10.3389/fpubh.2023.1328918		Excluded	Irrelevant to AI adoption	SH.Kim	2024-04-24
194	Pereira, K; Vinagre, J; Alonso, AN; Coelho, F; Carvalho, M	2023	Privacy-Preserving Machine Learning in Life Insurance Risk Prediction	INESC TEC	10.1007/978-3-031-23633-4_4		Excluded	Irrelevant to AI adoption	SH.Kim	2024-04-24
195	Johnson, KN; Reyes, CL	2021	EXPLORING THE IMPLICATIONS OF ARTIFICIAL INTELLIGENCE	JOURNAL OF INTERNATIONAL AND COMPARATIVE LAW			Excluded	Irrelevant to legal domain	SH.Kim	2024-04-24
196	Farhat, H; Alinier, G; Helou, M; Galatis, I; Bajow, N; Jose, D; Jouini, S; Sezigen, S; Hafi, S; Mccabe, S; Somrani, N; Aifa, KE; Chebbi, H; Amor, AB; Kerkeni, Y; Al-Wathinani, AM; Abdulla, NM; Jairoun, AA; Morris, B; Castle, N; Al-Sheikh, L; Abougalala, W; Dhiab, MB; Laughton, J	2024	PERSPECTIVES ON PREPAREDNESS FOR CHEMICAL, BIOLOGICAL, RADIOLOGICAL, AND NUCLEAR THREATS IN THE MIDDLE EAST AND NORTH AFRICA REGION: APPLICATION OF ARTIFICIAL INTELLIGENCE TECHNIQUES	HEALTH SECURITY	10.1089/hs.2023.0093		Excluded	Irrelevant to AI adoption	SH.Kim	2024-04-24
197	Shiller, AV	2020	The Place of the Ethical System in the Architecture of Artificial Intelligence	TOMSK STATE UNIVERSITY JOURNAL	10.17223/15617793/456/11		Excluded	Irrelevant to AI adoption	SH.Kim	2024-04-24
198	Cecchi, R; Haja, TM; Calabrò, F; Fasterholdt, I; Rasmussen, BSB	2024	Artificial intelligence in healthcare: why not apply the medico-legal method starting with the Collingridge dilemma?	INTERNATIONAL JOURNAL OF LEGAL MEDICINE	10.1007/s00414-023-03152-5		Excluded	Irrelevant to legal domain	SH.Kim	2024-04-24
199	Hollingshead, D; Parendo, C; Peter, P; IEEE	2022	Using Natural Language Processing for Aftermarket Text to Increase Accuracy and Efficiency	Raytheon Technologies	10.1109/RAMS51457.2022.9893963		Excluded	Irrelevant to AI adoption	SH.Kim	2024-04-24
200	Hamon, R; Junklewitz, H; Garrido, JS; Sanchez, I	2024	Three Challenges to Secure AI Systems in the Context of AI Regulations	IEEE ACCESS	10.1109/ACCESS.2024.3391021		Excluded	Unclear problem definition	SH.Kim	2024-04-24
201	Tagarelli, A; Simeri, A	2022	Unsupervised law article mining based on deep pre-trained language representation models with application to the Italian civil code	ARTIFICIAL INTELLIGENCE AND LAW	10.1007/s10506-021-09301-8		Excluded	Irrelevant to AI adoption	SH.Kim	2024-04-24
202	Li, P; Williams, R; Gilbert, S; Anderson, S; ACM	2022	Regulating AI/ML-enabled Medical Devices in the UK	University of Sussex	10.1145/3597512.3599704		Excluded	Irrelevant to AI adoption	SH.Kim	2024-04-24
203	Sattlegger, A; Bharosa, N	2024	Embedding ethical AI risks in public sector risk management practice	Delft University of Technology	10.1145/3657054.3657063		Excluded	Irrelevant to AI adoption	SH.Kim	2024-04-24
204	De Gagne, JC; Hwang, H; Jung, DKY	2023	Cyberethics in nursing education: Ethical implications of artificial intelligence	NURSING ETHICS	10.1177/09697330231201901		Excluded	Irrelevant to legal domain	SH.Kim	2024-04-24
205	Kruse, N; Schöning, J	2024	Legal conform data sets for yard tractors and robots AI-based law compliance check on the right to one's image	COMPUTERS AND ELECTRONICS IN AGRICULTURE	10.1016/j.compag.2024.109106		Excluded	Irrelevant to AI adoption	SH.Kim	2024-04-24
206	Kristiansen, TB; Kristensen, K; Uffelmann, J; Brandslund, I	2022	Erroneous data: The Achilles' heel of AI and personalized medicine	FRONTIERS IN DIGITAL HEALTH	10.3389/fdgth.2022.862095		Excluded	Irrelevant to AI adoption	SH.Kim	2024-04-24
207	Dheu, O; De Bruyne, J	2023	Artificial Intelligence and Tort Law: A 'Multi-faceted' Reality	EUROPEAN REVIEW OF PRIVATE LAW			Excluded	Irrelevant to AI adoption	SH.Kim	2024-04-24
208	Dremliuga, RI	2022	PREDICTIVE POLICING ALGORITHMS: ISSUE OF ACCOUNTABILITY	JOURNAL OF LAW AND POLITICAL SCIENCES			Excluded	Irrelevant to AI adoption	SH.Kim	2024-04-24
209	Saura, JR; Ribeiro-Soriano, D; Palacios-Marqués, D	2022	Assessing behavioral data science privacy issues in government artificial intelligence deployment	GOVERNMENT INFORMATION QUARTERLY	10.1016/j.giq.2022.101679		Excluded	Irrelevant to AI adoption	SH.Kim	2024-04-24
210	Johnson, EA; Dudding, KM; Carrington, JM	2024	When to err is inhuman: An examination of the influence of artificial intelligence-driven nursing care on patient safety	NURSING INQUIRY	10.1111/nin.12583		Excluded	Irrelevant to AI adoption	SH.Kim	2024-04-24
211	Behrendt, CA; Gombert, A; Uhl, C; Larena-Avellaneda, A; Dorweiler, B	2024	Artificial intelligence in vascular surgery. A critical stocktaking	GEFASSCHIRURGIE	10.1007/s00772-024-01098-5		Excluded	Irrelevant to AI adoption	SH.Kim	2024-04-24
212	Stafie, CS; Sufaru, IG; Ghiciuc, CM; Stafie, II; Sufaru, EC; Solomon, SM; Hancianu, M	2023	Exploring the Intersection of Artificial Intelligence and Clinical Healthcare: A Multidisciplinary Review	DIAGNOSTICS	10.3390/diagnostics13121995		Excluded	Irrelevant to legal domain	SH.Kim	2024-04-24
213	Sung, JJY; Savulescu, J; Ngiam, KY; An, B; Ang, TL; Yeoh, KG; Cham, TJ; Tsao, S; Chua, TS	2023	Artificial intelligence for gastroenterology: Singapore artificial intelligence for Gastroenterology Working Group Position Statement	JOURNAL OF GASTROENTEROLOGY AND HEPATOLOGY	10.1111/jgh.16241		Excluded	Irrelevant to AI adoption	SH.Kim	2024-04-24
214	Ma, Z; Chong, WK; Song, LP	2022	How Arousing Benefits and Ethical Misgivings Affect AI-Based Dating App Adoption: The Roles of Perceived Autonomy and Perceived Risks	Chongqing Technology & Business University	10.1007/978-3-031-05014-5_13		Excluded	Irrelevant to AI adoption	SH.Kim	2024-04-24
215	Su, AN	2022	The Promise and Perils of International Human Rights Law for AI Governance	LAW TECHNOLOGY AND HUMANS	10.5204/lthj.2332		Excluded	Irrelevant to AI adoption	SH.Kim	2024-04-24
216	Chase, J; Nguyen, DT; Sun, HY; Lau, HC	2019	Improving Law Enforcement Daily Deployment Through Machine Learning-Informed Optimization under Uncertainty	Singapore Management University			Excluded	Irrelevant to AI adoption	SH.Kim	2024-04-24
217	Li, XY; Krivtsov, V; Pan, CY; Nassehi, A; Gao, RX; Ivanov, D	2024	End-to-end supply chain resilience management using deep learning, survival analysis, and explainable artificial intelligence	INTERNATIONAL JOURNAL OF PRODUCTION RESEARCH	10.1080/00207543.2024.2367685		Excluded	Irrelevant to AI adoption	SH.Kim	2024-04-24
218	Voigtlaender, S; Pawelczyk, J; Geiger, M; Vaios, EJ; Karschnia, P; Cudkowicz, M; Dietrich, J; Haraldsen, IRJH; Feigin, V; Owolabi, M; White, TL; Swieboda, P; Farahany, N; Natarajan, V; Winter, SF	2024	Artificial intelligence in neurology: opportunities, challenges, and policy implications	JOURNAL OF NEUROLOGY	10.1007/s00415-024-12220-8		Excluded	Irrelevant to legal domain	SH.Kim	2024-04-24
219	Huang, JC; Ko, KM; Shu, MH; Hsu, BM	2020	Application and comparison of several machine learning algorithms and their integration models in regression problems	NEURAL COMPUTING & APPLICATIONS	10.1007/s00521-019-04644-5		Excluded	Irrelevant to AI adoption	SH.Kim	2024-04-24
220	Schneider, Giulia	2022	Legal Challenges of Al Supported Legal Services: Bridging Principles and Markets	Italian LJ		https://heinonline.org/hol-cgi-bin/get_pdf.cgi?handle=hein.journals/italj8&section=17	Included		SH.Kim	2024-04-24
221	Katsikouli, P; Byrne, WH; Gammeltoft-Hansen, T; Hogenhaug, AH; Moller, NH; Nielsen, TR; Olsen, HP; Slaats, T	2022	Machine Learning and Asylum Adjudications: From Analysis of Variations to Outcome Predictions	IEEE ACCESS	10.1109/ACCESS.2022.3229053		Excluded	Irrelevant to AI adoption	SH.Kim	2024-04-24
222	Dabla, PK	2024	Unlocking new potential of clinical diagnosis with artificial intelligence: Finding new patterns of clinical and lab data	WORLD JOURNAL OF DIABETES	10.4239/wjd.v15.i3.308		Excluded	Irrelevant to AI adoption	SH.Kim	2024-04-24
223	Howard, A; Aston, S; Gerada, A; Reza, N; Bincalar, J; Mwandumba, H; Butterworth, T; Hope, W; Buchan, I	2024	Antimicrobial learning systems: an implementation blueprint for artificial intelligence to tackle antimicrobial resistance	LANCET DIGITAL HEALTH			Excluded	Irrelevant to AI adoption	SH.Kim	2024-04-24
224	Garcia, P; Darroch, F; West, L; BrooksCleator, L	2020	Ethical Applications of Big Data-Driven AI on Social Systems: Literature Analysis and Example Deployment Use Case	INFORMATION	10.3390/info11050235		Excluded	Irrelevant to AI adoption	SH.Kim	2024-04-24
225	Chen, F; Zhou, JL; Holzinger, A; Fleischmann, KR; Stumpf, S	2023	Artificial Intelligence Ethics and Trust: From Principles to Practice	IEEE INTELLIGENT SYSTEMS	10.1109/MIS.2023.3324470		Excluded	Irrelevant to legal domain	SH.Kim	2024-04-24
226	Xu, Y; Ma, H	2021	Research and Implementation of the Text Matching Algorithm in the Field of Housing Law and Policy Based on Deep Learning	COMPLEXITY	10.1155/2021/3165600		Excluded	Unclear problem definition	SH.Kim	2024-04-24
227	Farayola, MM; Tal, I; Connolly, R; Saber, T; Bendechache, M	2023	Ethics and Trustworthiness of AI for Predicting the Risk of Recidivism: A Systematic Literature Review	INFORMATION	10.3390/info14080426		Excluded	Irrelevant to legal domain	SH.Kim	2024-04-24
228	Aleksandra, S; Robert, K; Klaudia, K; Dawid, L; Mariusz, S	2024	Artificial Intelligence in Optimizing the Functioning of Emergency De-partments; a Systematic Review of Current Solutions	ARCHIVES OF ACADEMIC EMERGENCY MEDICINE	10.22037/aaem.v12i1.2110		Excluded	Irrelevant to AI adoption	SH.Kim	2024-04-24
229	Sehrawat, V	2017	Autonomous weapon system: Law of armed conflict (LOAC) and other legal challenges	COMPUTER LAW & SECURITY REVIEW	10.1016/j.clsr.2016.11.001		Excluded	Irrelevant to AI adoption	SH.Kim	2024-04-24
230	Pillai, VS; Matus, KJM	2020	Towards a responsible integration of artificial intelligence technology in the construction sector	SCIENCE AND PUBLIC POLICY	10.1093/scipol/scaa073		Excluded	Irrelevant to AI adoption	SH.Kim	2024-04-24
231	Lucchi, N	2023	ChatGPT: A Case Study on Copyright Challenges for Generative Artificial Intelligence Systems	EUROPEAN JOURNAL OF RISK REGULATION	10.1017/err.2023.59		Excluded	Irrelevant to AI adoption	SH.Kim	2024-04-24
232	Chan, GKY	2024	AI employment decision-making: integrating the equal opportunity merit principle and explainable AI	AI & SOCIETY	10.1007/s00146-022-01532-w		Excluded	Irrelevant to AI adoption	SH.Kim	2024-04-24
233	Demura, M; Klepka, D	2021	USING ARTIFICIAL INTELLIGENCE ALGORITHMS IN THE FIELD OF CRIMINAL JUDICIARY: INTERNATIONAL EXPERIENCE AND DOMESTIC PROSPECTS	SCIENCE AND INNOVATION	10.15407/scine17.05.095		Excluded	Irrelevant to AI adoption	SH.Kim	2024-04-24
234	Fraser, AG; Biasin, E; Bijnens, B; Bruining, N; Caiani, EG; Cobbaert, K; Davies, RH; Gilbert, SH; Hovestadt, L; Kamenjasevic, E; Kwade, Z; McGauran, G; O'Connor, G; Vasey, B; Rademakers, FE	2023	Artificial intelligence in medical device software and high-risk medical devices - a review of definitions, expert recommendations and regulatory initiatives	EXPERT REVIEW OF MEDICAL DEVICES	10.1080/17434440.2023.2184685		Excluded	Irrelevant to AI adoption	SH.Kim	2024-04-24
235	Cebulla, A; Szpak, Z; Knight, G	2023	Preparing to work with artificial intelligence: assessing WHS when using AI in the workplace	INTERNATIONAL JOURNAL OF WORKPLACE HEALTH MANAGEMENT	10.1108/IJWHM-09-2022-0141		Excluded	Irrelevant to AI adoption	SH.Kim	2024-04-24
236	Moshawrab, M; Adda, M; Bouzouane, A; Ibrahim, H; Raad, A	2023	Reviewing Multimodal Machine Learning and Its Use in Cardiovascular Diseases Detection	ELECTRONICS	10.3390/electronics12071558		Excluded	Irrelevant to AI adoption	SH.Kim	2024-04-24
237	Yablonsky, S	2021	AI-driven platform enterprise maturity: from human led to machine governed	KYBERNETES	10.1108/K-06-2020-0384		Excluded	Irrelevant to AI adoption	SH.Kim	2024-04-24
238	Rodgers, W; Al-Shaikh, S; Khalil, M	2023	Protocol Analysis Data Collection Technique Implemented for Artificial Intelligence Design	IEEE TRANSACTIONS ON ENGINEERING MANAGEMENT	10.1109/TEM.2023.3269291		Excluded	Irrelevant to AI adoption	SH.Kim	2024-04-24
239	Tsirmpas, D; Gkionis, I; Papadopoulos, GT; Mademlis, I	2024	Neural natural language processing for long texts: A survey on classification and summarization	ENGINEERING APPLICATIONS OF ARTIFICIAL INTELLIGENCE	10.1016/j.engappai.2024.108231		Excluded	Irrelevant to AI adoption	SH.Kim	2024-04-24
240	Takeda, T; Kato, J; Matsumura, T; Murakami, T; Abeynayaka, A	2021	Governance of Artificial Intelligence in Water and Wastewater Management: The Case Study of Japan	HYDROLOGY	10.3390/hydrology8030120		Excluded	Irrelevant to AI adoption	SH.Kim	2024-04-24
241	Kueper, JK; Terry, A; Bahniwal, R; Meredith, L; Beleno, R; Brown, JB; Dang, J; Leger, D; McKay, S; Pinto, A; Ryan, BL; Zwarenstein, M; Lizotte, DJ	2022	Connecting artificial intelligence and primary care challenges: findings from a multi stakeholder collaborative consultation	BMJ HEALTH & CARE INFORMATICS	10.1136/bmjhci-2021-100493		Excluded	Irrelevant to legal domain	SH.Kim	2024-04-24
242	Nwafor, IE	2021	AI ethical bias: a case for AI vigilantism (AIlantism) in shaping the regulation of AI	INTERNATIONAL JOURNAL OF LAW AND INFORMATION TECHNOLOGY	10.1093/ijlit/eaab008		Excluded	Irrelevant to AI adoption	SH.Kim	2024-04-24
243	Lorusso, S; Colizzi, L; Adamo, T	2023	ARTIFICIAL INTELLIGENCE AND DIGITAL REPRODUCTION IN ART	CONSERVATION SCIENCE IN CULTURAL HERITAGE			Excluded	Irrelevant to AI adoption	SH.Kim	2024-04-24
244	Dyevre, A; Glavina, M; Ovádek, M	2021	The Voices of European Law: Legislators, Judges and Law Professors	GERMAN LAW JOURNAL	10.1017/glj.2021.47		Excluded	Irrelevant to AI adoption	SH.Kim	2024-04-24
245	Ricardo, JE; Vázquez, MYL; Palacios, AJP; Ojeda, YE	2021	ARTIFICIAL INTELLIGENCE AND INTELLECTUAL PROPERTY	REVISTA UNIVERSIDAD Y SOCIEDAD			Excluded	Unclear problem definition	SH.Kim	2024-04-24
246	McLachlan, S; Kyrimi, E; Dube, K; Fenton, N; Webley, LC	2023	Lawmaps: enabling legal AI development through visualisation of the implicit structure of legislation and lawyerly process	ARTIFICIAL INTELLIGENCE AND LAW	10.1007/s10506-021-09298-0		Excluded	Irrelevant to AI adoption	SH.Kim	2024-04-24
247	Cockerill, RG	2020	Ethics Implications of the Use of Artificial Intelligence in Violence Risk Assessment	JOURNAL OF THE AMERICAN ACADEMY OF PSYCHIATRY AND THE LAW	10.29158/JAAPL.003940-20		Excluded	Irrelevant to legal domain	SH.Kim	2024-04-24
248	Bhambhoria, R; Liu, H; Dahan, S; Zhu, XD; Assoc Advancement Artificial Intelligence	2022	Interpretable Low-Resource Legal Decision Making	Ingenuity Labs Research Institute			Excluded	Irrelevant to AI adoption	SH.Kim	2024-04-24
249	Cestonaro, C; Delicati, A; Marcante, B; Caenazzo, L; Tozzo, P	2023	Defining medical liability when artificial intelligence is applied on diagnostic algorithms: a systematic review	FRONTIERS IN MEDICINE	10.3389/fmed.2023.1305756		Excluded	Irrelevant to AI adoption	SH.Kim	2024-04-24
250	Herremans, D	2021	aiSTROM-A Roadmap for Developing a Successful AI Strategy	IEEE ACCESS	10.1109/ACCESS.2021.3127548		Excluded	Irrelevant to AI adoption	SH.Kim	2024-04-24
251	Elnaggar, A; Gebendorfer, C; Glaser, I; Matthes, F; ACM	2018	Multi-Task Deep Learning for Legal Document Translation, Summarization and Multi-Label Classification	Technical University of Munich	10.1145/3299819.3299844		Excluded	Irrelevant to AI adoption	SH.Kim	2024-04-24
252	Netherton, TJ; Cardenas, CE; Rhee, DJ; Court, LE; Beadle, BM	2021	The Emergence of Artificial Intelligence within Radiation Oncology Treatment Planning	ONCOLOGY	10.1159/000512172		Excluded	Irrelevant to AI adoption	SH.Kim	2024-04-24
253	Lovis, C	2019	Unlocking the Power of Artificial Intelligence and Big Data in Medicine	JOURNAL OF MEDICAL INTERNET RESEARCH	10.2196/16607		Excluded	Irrelevant to AI adoption	SH.Kim	2024-04-24
254	Sessa, F; Esposito, M; Cocimano, G; Sablone, S; Karaboue, MAA; Chisari, M; Albano, DG; Salerno, M	2024	Artificial Intelligence and Forensic Genetics: Current Applications and Future Perspectives	APPLIED SCIENCES-BASEL	10.3390/app14052113		Excluded	Irrelevant to AI adoption	SH.Kim	2024-04-24
255	Bozeman, JF III; Hollauer, C; Ramshankar, AT; Nakkasunchi, S; Jambeck, J; Hicks, A; Bilec, M; McCauley, D; Heidrich, O	2024	Embed systemic equity throughout industrial ecology applications: How to address machine learning unfairness and bias	JOURNAL OF INDUSTRIAL ECOLOGY	10.1111/jiec.13509		Excluded	Irrelevant to AI adoption	SH.Kim	2024-04-24
256	Cefaliello, A; Kullmann, M	2022	Offering false security: How the draft artificial intelligence act undermines fundamental workers rights	EUROPEAN LABOUR LAW JOURNAL	10.1177/20319525221114474		Excluded	Irrelevant to AI adoption	SH.Kim	2024-04-24
257	Kim, PN; Contreras, J; Ceberio, M; Thach, NN	2023	Economic and Financial Applications of Benford's Law: from Traditional Use in Audits to Help in Deep Learning	INTERNATIONAL JOURNAL OF UNCERTAINTY FUZZINESS AND KNOWLEDGE-BASED SYSTEMS	10.1142/S0218488523400111		Excluded	Irrelevant to AI adoption	SH.Kim	2024-04-24
258	Fosch-Villaronga, E; Drukarch, H; Khanna, P; Verhoef, T; Custers, B	2022	Accounting for diversity in AI for medicine	COMPUTER LAW & SECURITY REVIEW	10.1016/j.clsr.2022.105735		Excluded	Irrelevant to AI adoption	SH.Kim	2024-04-24
259	Condevaux, C; Harispe, S; Mussard, S; Zambrano, G	2019	Weakly Supervised One-Shot Classification Using Recurrent Neural Networks with Attention: Application to Claim Acceptance Detection	Universite de Nimes	10.3233/FAIA190303		Excluded	Irrelevant to AI adoption	SH.Kim	2024-04-24
260	Tortora, L	2024	Beyond Discrimination: Generative AI Applications and Ethical Challenges in Forensic Psychiatry	FRONTIERS IN PSYCHIATRY	10.3389/fpsyt.2024.1346059		Excluded	Irrelevant to legal domain	SH.Kim	2024-04-24
261	Beneke, F; Mackenrodt, MO	2019	Artificial Intelligence and Collusion	IIC-INTERNATIONAL REVIEW OF INTELLECTUAL PROPERTY AND COMPETITION LAW	10.1007/s40319-018-00773-x		Excluded	Irrelevant to legal domain	SH.Kim	2024-04-24
262	Rasel, S; Chowdhury, M	2024	A machine learning-based domestic violence prediction and Android application-based domestic violence prevention assistance system	INTERNATIONAL JOURNAL OF APPLIED MANAGEMENT SCIENCE	10.1504/IJAMS.2024.136143		Excluded	Irrelevant to AI adoption	SH.Kim	2024-04-24
263	Duranton, M; IEEE	2021	Few hints towards more sustainable AI	CEA			Excluded	Irrelevant to AI adoption	SH.Kim	2024-04-24
264	Longoni, C; Cian, L; Kyung, E; ACM	2022	Artificial Intelligence in the Government: Responses to Failures and Social Impact	Boston University	10.1145/3514094.3534125		Excluded	Irrelevant to legal domain	SH.Kim	2024-04-24
265	Li, WW; Hsu, CY; Hu, MS	2021	Tobler's First Law in GeoAI: A Spatially Explicit Deep Learning Model for Terrain Feature Detection under Weak Supervision	ANNALS OF THE AMERICAN ASSOCIATION OF GEOGRAPHERS	10.1080/24694452.2021.1877527		Excluded	Irrelevant to AI adoption	SH.Kim	2024-04-24
266	Díaz-Noci, J	2020	Artificial Intelligence Systems-Aided News and Copyright: Assessing Legal Implications for Journalism Practices	FUTURE INTERNET	10.3390/fi12050085		Excluded	Irrelevant to legal domain	SH.Kim	2024-04-24
267	Liu, C; Yang, S; Hao, T; Song, R	2022	Service risk of energy industry international trade supply chain based on artificial intelligence algorithm	ENERGY REPORTS	10.1016/j.egyr.2022.09.182		Excluded	Irrelevant to AI adoption	SH.Kim	2024-04-24
268	Hennrich, J; Ritz, E; Hofmann, P; Urbach, N	2024	Capturing artificial intelligence applications' value proposition in healthcare - a qualitative research study	BMC HEALTH SERVICES RESEARCH	10.1186/s12913-024-10894-4		Excluded	Irrelevant to AI adoption	SH.Kim	2024-04-24
269	Rosati, E	2019	Copyright as an obstacle or an enabler? A European perspective on text and data mining and its role in the development of AI creativity*	ASIA PACIFIC LAW REVIEW	10.1080/10192557.2019.1705525		Excluded	Irrelevant to AI adoption	SH.Kim	2024-04-24
270	Murdoch, B	2021	Privacy and artificial intelligence: challenges for protecting health information in a new era	BMC MEDICAL ETHICS	10.1186/s12910-021-00687-3		Excluded	Irrelevant to legal domain	SH.Kim	2024-04-24
271	Kamble, RM	2024	Artificial intelligence and human rights	UNIFORM LAW REVIEW	10.1093/ulr/unae020		Included		SH.Kim	2024-04-24
272	Kouziokas, GN; Perakis, K	2017	Decision Support System Based on Artificial Intelligence, GIS and Remote Sensing for Sustainable Public and Judicial Management	EUROPEAN JOURNAL OF SUSTAINABLE DEVELOPMENT	10.14207/ejsd.2017.v6n3p397		Excluded	Irrelevant to AI adoption	SH.Kim	2024-04-24
273	Adams-Prassl, J	2022	Regulating algorithms at work: Lessons for a 'European approach to artificial intelligence'	EUROPEAN LABOUR LAW JOURNAL	10.1177/20319525211062558		Excluded	Irrelevant to AI adoption	SH.Kim	2024-04-24
274	Bekbolatova, M; Mayer, J; Ong, CW; Toma, M	2024	Transformative Potential of AI in Healthcare: Definitions, Applications, and Navigating the Ethical Landscape and Public Perspectives	HEALTHCARE	10.3390/healthcare12020125		Excluded	Irrelevant to AI adoption	SH.Kim	2024-04-24
275	Tehrani, AN; Ray, S; Roy, SK; Gruner, RL; Appio, FP	2024	Decoding AI readiness: An in-depth analysis of key dimensions in multinational corporations	TECHNOVATION	10.1016/j.technovation.2023.102948		Excluded	Irrelevant to AI adoption	SH.Kim	2024-04-24
276	von Gerich, H; Moen, H; Block, LJ; Chu, CH; DeForest, H; Hobensack, M; Michalowski, M; Mitchell, J; Nibber, R; Olalia, MA; Pruinelli, L; Ronquillo, CE; Topaz, M; Peltonen, LM	2022	Artificial Intelligence -based technologies in nursing: A scoping literature review of the evidence	INTERNATIONAL JOURNAL OF NURSING STUDIES	10.1016/j.ijnurstu.2021.104153		Excluded	Irrelevant to AI adoption	SH.Kim	2024-04-24
277	van Norren, DE	2023	The ethics of artificial intelligence, UNESCO and the African Ubuntu perspective	JOURNAL OF INFORMATION COMMUNICATION & ETHICS IN SOCIETY	10.1108/JICES-04-2022-0037		Excluded	Irrelevant to AI adoption	SH.Kim	2024-04-24
278	Bruder, L; Reutersberg, B; Bassilious, M; Schuettler, W; Eckstein, HH; Gee, MW	2019	Methods of artificial intelligence in vascular medicine Status quo and prospects exemplified by AAAs	GEFASSCHIRURGIE	10.1007/s00772-019-00574-7		Excluded	Irrelevant to AI adoption	SH.Kim	2024-04-24
279	Cuello, RO	2021	Big data and artificial intelligence in tax administration	IDP-INTERNET LAW AND POLITICS	10.7238/idp.v0i33.381275		Excluded	Irrelevant to AI adoption	SH.Kim	2024-04-24
280	Leung, YW; Ng, S; Duan, LR; Lam, C; Chan, KN; Gancarz, M; Rennie, H; Trachtenberg, L; Chan, KP; Adikari, A; Fang, L; Gratzer, D; Hirst, G; Wong, JH; Esplen, MJ	2023	Therapist Feedback and Implications on Adoption of an Artificial Intelligence-Based Co-Facilitator for Online Cancer Support Groups: Mixed Methods Single-Arm Usability Study	JMIR CANCER	10.2196/40113		Excluded	Irrelevant to AI adoption	SH.Kim	2024-04-24
281	Cihon, P; Schuett, J; Baum, SD	2021	Corporate Governance of Artificial Intelligence in the Public Interest	INFORMATION	10.3390/info12070275		Excluded	Irrelevant to AI adoption	SH.Kim	2024-04-24
282	Bonsón, E; Lavorato, D; Lamboglia, R; Mancini, D	2021	Artificial intelligence activities and ethical approaches in leading listed companies in the European Union	INTERNATIONAL JOURNAL OF ACCOUNTING INFORMATION SYSTEMS	10.1016/j.accinf.2021.100535		Excluded	Irrelevant to AI adoption	SH.Kim	2024-04-24
283	Liao, MC; Lan, K; Yao, Y	2022	Sustainability implications of artificial intelligence in the chemical industry: A conceptual framework	JOURNAL OF INDUSTRIAL ECOLOGY	10.1111/jiec.13214		Excluded	Irrelevant to AI adoption	SH.Kim	2024-04-24
284	Mikhailov, MA; Kokodey, TA	2023	RISKS OF THE MALICIOUS USE OF ARTIFICIAL INTELLIGENCE AND THE POSSIBILITY OF MINIMIZING THEM	RUSSIAN JOURNAL OF CRIMINOLOGY	10.17150/2500-4255.2023.17		Excluded	Irrelevant to legal domain	SH.Kim	2024-04-24
285	Chokshi, T; Cruz, MJ; Ross, J; Yiu, G	2024	Advances in teleophthalmology and artificial intelligence for diabetic retinopathy screening: a narrative review	ANNALS OF EYE SCIENCE	10.21037/aes-23-10		Excluded	Irrelevant to AI adoption	SH.Kim	2024-04-24
286	Knight, S; Shum, SB; Ryan, P; Sándor, A; Wang, XL	2018	Designing Academic Writing Analytics for Civil Law Student Self-Assessment	INTERNATIONAL JOURNAL OF ARTIFICIAL INTELLIGENCE IN EDUCATION	10.1007/s40593-016-0121-0		Excluded	Irrelevant to AI adoption	SH.Kim	2024-04-24
287	Pocho, CL; de Carvalho, M; Silveira, CFM; Marques, RA; Quirino, ACRD; Machado, LHW; Pineiro, MF	2021	An Artificial Intelligence System Focused on COVID-19 Pandemic: Results and Impacts		10.34190/EAIR.21.040		Excluded	Irrelevant to AI adoption	SH.Kim	2024-04-24
288	Pagallo, U; O'Sullivan, S; Nevejans, N; Holzinger, A; Friebe, M; Jeanquartier, F; Jean-Quartier, C; Miernik, A	2024	The underuse of AI in the health sector: Opportunity costs, success stories, risks and recommendations	HEALTH AND TECHNOLOGY	10.1007/s12553-023-00806-7		Excluded	Irrelevant to AI adoption	SH.Kim	2024-04-24
289	Agrawal, R; Wankhede, VA; Kumar, A; Luthra, S; Majumdar, A; Kazancoglu, Y	2022	An Exploratory State-of-the-Art Review of Artificial Intelligence Applications in Circular Economy using Structural Topic Modeling	OPERATIONS MANAGEMENT RESEARCH	10.1007/s12063-021-00212-0		Excluded	Irrelevant to AI adoption	SH.Kim	2024-04-24
290	Parinandi, S; Crosson, J; Peterson, K; Nadarevic, S	2024	Investigating the politics and content of US State artificial intelligence legislation	BUSINESS AND POLITICS	10.1017/bap.2023.40		Excluded	Irrelevant to AI adoption	SH.Kim	2024-04-24
291	Janes, H; Herring, J; Kennedy, I	2023	What Legal Frameworks Should Govern Use of Genetic Test Results by Private Health Insurers in New Zealand?	JOURNAL OF LAW AND MEDICINE			Excluded	Irrelevant to AI adoption	SH.Kim	2024-04-24
292	Yu, H; Shen, ZQ; Miao, CY; Leung, C; Lesser, VR; Yang, Q	2018	Building Ethics into Artificial Intelligence	Nanyang Technological University			Excluded	Irrelevant to AI adoption	SH.Kim	2024-04-24
293	Santosuosso, A; Pinotti, G	2020	Bottleneck or Crossroad? Problems of Legal Sources Annotation and Some Theoretical Thoughts	STATS	10.3390/stats3030024		Excluded	Irrelevant to AI adoption	SH.Kim	2024-04-24
294	Sapienza, S; Vedder, A	2023	Principle-based recommendations for big data and machine learning in food safety: the P-SAFETY model	AI & SOCIETY	10.1007/s00146-021-01282-1		Excluded	Irrelevant to AI adoption	SH.Kim	2024-04-24
295	Balasubramanian, S; Shukla, V; Islam, N; Upadhyay, A; Duong, L	2023	Applying artificial intelligence in healthcare: lessons from the COVID-19 pandemic	INTERNATIONAL JOURNAL OF PRODUCTION RESEARCH	10.1080/00207543.2023.2263102		Excluded	Irrelevant to AI adoption	SH.Kim	2024-04-24
296	Rizvi, S; Scanlon, M; McGibney, J; Sheppard, J	2022	Application of Artificial Intelligence to Network Forensics: Survey, Challenges and Future Directions	IEEE ACCESS	10.1109/ACCESS.2022.3214506		Excluded	Irrelevant to legal domain	SH.Kim	2024-04-24
297	Cerezo-Martinez, P; Nicolas-Sanchez, A; Castro-Toledo, FJ	2024	Analyzing the European institutional response to ethical and regulatory challenges of artificial intelligence in addressing discriminatory bias	FRONTIERS IN ARTIFICIAL INTELLIGENCE	10.3389/frai.2024.1393259		Excluded	Irrelevant to legal domain	SH.Kim	2024-04-24
298	Prunkl, C	2022	Is There a Trade-Off Between Human Autonomy and the 'Autonomy' of AI Systems?	University of Oxford	10.1007/978-3-031-09153-7_6		Excluded	Irrelevant to AI adoption	SH.Kim	2024-04-24
299	Nguyen, NAD; Nguyen, VP; Bui, KH	2024	Legal technology acceptance in Vietnam's courts	COGENT BUSINESS & MANAGEMENT	10.1080/23311975.2024.2321955		Excluded	Irrelevant to AI adoption	SH.Kim	2024-04-24
300	Pecqueux, M; Riediger, C; Distler, M; Oehme, F; Bork, U; Kolbinger, FR; Schöffski, O; van Wijngaarden, P; Weitz, J; Schweipert, J; Kahlert, C	2022	The use and future perspective of Artificial Intelligence-A survey among German surgeons	FRONTIERS IN PUBLIC HEALTH	10.3389/fpubh.2022.982335		Excluded	Irrelevant to legal domain	SH.Kim	2024-04-24
301	Cao, JS; Lu, ZY; Chen, MY; Zhang, B; Juengpanich, S; Hu, JH; Li, SJ; Topatana, W; Zhou, XY; Feng, X; Shen, JL; Liu, Y; Cai, XJ	2021	Artificial intelligence in gastroenterology and hepatology: Status and challenges	WORLD JOURNAL OF GASTROENTEROLOGY	10.3748/wjg.v27.i16.1664		Excluded	Irrelevant to AI adoption	SH.Kim	2024-04-24
302	van Banerveld, M; Le-Khac, NA; Kechadi, MT	2014	Performance Evaluation of a Natural Language Processing Approach Applied in White Collar Crime Investigation				Excluded	Irrelevant to AI adoption	SH.Kim	2024-04-24
303	Rigotti, C; Fosch-Villaronga, E	2024	Fairness, AI & recruitment	COMPUTER LAW & SECURITY REVIEW	10.1016/j.clsr.2024.105966		Excluded	Irrelevant to AI adoption	SH.Kim	2024-04-24
304	Agapiou, A	2024	A Systematic Review of the Socio-Legal Dimensions of Responsible AI and Its Role in Improving Health and Safety in Construction	BUILDINGS	10.3390/buildings14051469		Excluded	Irrelevant to AI adoption	SH.Kim	2024-04-24
305	Khalighi, S; Reddy, K; Midya, A; Pandav, KB; Madabhushi, A; Abedalthagafi, M	2024	Artificial intelligence in neuro-oncology: advances and challenges in brain tumor diagnosis, prognosis, and precision treatment	NPJ PRECISION ONCOLOGY	10.1038/s41698-024-00575-0		Excluded	Irrelevant to AI adoption	SH.Kim	2024-04-24
306	Engelmann, AG	2022	CONSTITUTIONAL JURISDICTION AND TECHNOLOGY: IS IT POSSIBLE TO APPLY ARTIFICIAL INTELLIGENCE TO THE DECISION-MAKING PROCESS IN HIGHER COURTS?	HUMANIDADES & INOVACAO			Excluded	Unclear problem definition	SH.Kim	2024-04-24
307	Zhu, KS; Shen, ZF; Wang, M; Jiang, LF; Zhang, Y; Yang, TT; Zhang, HD; Zhang, MZ	2024	Visual Knowledge Domain of Artificial Intelligence in Computed Tomography: A Review Based on Bibliometric Analysis	JOURNAL OF COMPUTER ASSISTED TOMOGRAPHY	10.1097/RCT.0000000000001585		Excluded	Irrelevant to AI adoption	SH.Kim	2024-04-24
308	Arowosegbe, JO	2023	Data bias, intelligent systems and criminal justice outcomes	INTERNATIONAL JOURNAL OF LAW AND INFORMATION TECHNOLOGY	10.1093/ijlit/eaad017		Excluded	Irrelevant to AI adoption	SH.Kim	2024-04-24
309	Abavisani, M; Khoshrou, A; Foroushan, SK; Sahebkar, A	2024	Chatting with artificial intelligence to combat antibiotic resistance: Opportunities and challenges	CURRENT RESEARCH IN BIOTECHNOLOGY	10.1016/j.crbiot.2024.100197		Excluded	Irrelevant to AI adoption	SH.Kim	2024-04-24
310	Casali, M; Malchiodi, D; Spada, C; Zanaboni, AM; Cotroneo, R; Furci, D; Sommariva, A; Genovese, U; Blandino, A	2021	A pilot study for investigating the feasibility of supervised machine learning approaches for the classification of pedestrians struck by vehicles	JOURNAL OF FORENSIC AND LEGAL MEDICINE	10.1016/j.jflm.2021.102256		Excluded	Irrelevant to AI adoption	SH.Kim	2024-04-24
311	Chia, H	2019	In Machines We Trust: Are Robo-Advisers More Trustworthy Than Human Financial Advisers?	LAW TECHNOLOGY AND HUMANS	10.5204/lthj.v1i0.1261		Excluded	Irrelevant to AI adoption	SH.Kim	2024-04-24
312	Gregor, B; Gotwald, B	2021	Perception of Artificial Intelligence by Customers of Science Centers	PROBLEMY ZARZADZANIA-MANAGEMENT ISSUES	10.7172/1644-9584.91.2		Excluded	Irrelevant to AI adoption	SH.Kim	2024-04-24
313	Longo, L; Brcic, M; Cabitza, F; Choi, J; Confalonieri, R; Del Ser, J; Guidotti, R; Hayashi, Y; Herrera, F; Holzinger, A; Jiang, RC; Khosravi, H; Lecue, F; Malgieri, G; Paez, A; Samek, W; Schneider, J; Speith, T; Stumpf, S	2024	Explainable Artificial Intelligence (XAI) 2.0: A manifesto of open challenges and interdisciplinary research directions	INFORMATION FUSION	10.1016/j.inffus.2024.102301		Excluded	Irrelevant to AI adoption	SH.Kim	2024-04-24
314	Waqar, A; Bheel, N; Tayeh, BA	2024	Modeling the effect of implementation of artificial intelligence powered image analysis and pattern recognition algorithms in concrete industry	DEVELOPMENTS IN THE BUILT ENVIRONMENT	10.1016/j.dibe.2024.100349		Excluded	Irrelevant to AI adoption	SH.Kim	2024-04-24
315	Aejas, B; Belhi, A; Bouras, A	2023	Smart Contracts Auto-generation for Supply Chain Contexts	Qatar University	10.1007/978-3-031-25182-5_34		Excluded	Irrelevant to AI adoption	SH.Kim	2024-04-24
316	Wang, ZW; Zhang, FY; Wang, LL; Yuan, HY; Guan, DW; Zhao, R	2022	Advances in artificial intelligence-based microbiome for PMI estimation	FRONTIERS IN MICROBIOLOGY	10.3389/fmicb.2022.1034051		Excluded	Irrelevant to AI adoption	SH.Kim	2024-04-24
317	Dresp-Langley, B	2023	The weaponization of artificial intelligence: What the public needs to be aware of	FRONTIERS IN ARTIFICIAL INTELLIGENCE	10.3389/frai.2023.1154184		Excluded	Irrelevant to AI adoption	SH.Kim	2024-04-24
318	Cao, Y; Ash, E; Chen, DL	2020	Automated fact-value distinction in court opinions	EUROPEAN JOURNAL OF LAW AND ECONOMICS	10.1007/s10657-020-09645-7		Excluded	Irrelevant to AI adoption	SH.Kim	2024-04-24
319	Aravanis, T; Demiris, K; Peppas, P; IEEE	2018	Legal Reasoning in Answer Set Programming	University of Patras	10.1109/ICTAI.2018.00055		Excluded	Irrelevant to AI adoption	SH.Kim	2024-04-24
320	Gasparian, DE; Turko, DS; Besschetnova, EV	2023	Ethical Possibilities of Using Artificial Intelligence: Cultural and Philosophical Analysis	VOPROSY FILOSOFII	10.21146/0042-8744-2023-9-93-102		Excluded	Irrelevant to legal domain	SH.Kim	2024-04-24
321	Ross, P	2022	Racial Equity Implications of Artificial Intelligence in Health Care	FOOD AND DRUG LAW JOURNAL			Excluded	Irrelevant to AI adoption	SH.Kim	2024-04-24
322	Jackson, I; Ivanov, D; Dolgui, A; Namdar, J	2024	Generative artificial intelligence in supply chain and operations management: a capability-based framework for analysis and implementation	INTERNATIONAL JOURNAL OF PRODUCTION RESEARCH	10.1080/00207543.2024.2309309		Excluded	Irrelevant to legal domain	SH.Kim	2024-04-24
323	Fernández, F	2023	SURROGATE MOTHERHOOD, ARTIFICIAL INTELLIGENCE, ALGORITHMS AND EMBRYO SELECTION	REVISTA BOLIVIANA DE DERECHO			Excluded	Irrelevant to AI adoption	SH.Kim	2024-04-24
324	Limberger, T; Giannakos, DBD; Szinvelski, MM	2022	CAN JUDGES BE REPLACED BY MACHINES? THE BRAZILIAN CASE	MEXICAN LAW REVIEW			Excluded	Irrelevant to AI adoption	SH.Kim	2024-04-24
325	Mohn, SF; Law, M; Koleva, M; Lee, B; Berg, A; Murray, N; Nicolaou, S; Parker, WA	2023	Machine Learning Model for Chest Radiographs: Using Local Data to Enhance Performance	CANADIAN ASSOCIATION OF RADIOLOGISTS JOURNAL-JOURNAL DE L ASSOCIATION CANADIENNE DES RADIOLOGISTES	10.1177/08465371221145023		Excluded	Irrelevant to AI adoption	SH.Kim	2024-04-24
326	Drummer, D; Neumann, D	2020	Is code law? Current legal and technical adoption issues and remedies for blockchain-enabled smart contracts	JOURNAL OF INFORMATION TECHNOLOGY	10.1177/0268396220924669		Excluded	Irrelevant to AI adoption	SH.Kim	2024-04-24
327	Oyedele, AO; Ajayi, AO; Oyedele, LO	2021	Machine learning predictions for lost time injuries in power transmission and distribution projects	MACHINE LEARNING WITH APPLICATIONS	10.1016/j.mlwa.2021.100158		Excluded	Irrelevant to AI adoption	SH.Kim	2024-04-24
328	Pica, LM	2022	Artificial intelligence in the tax management system and the prevention and identification of harmful acts in tax matters	REVISTA JURIDICA PORTUCALENSE			Excluded	Irrelevant to legal domain	SH.Kim	2024-04-24
329	Hacker, P	2023	The European AI liability directives - Critique of a half-hearted approach and lessons for the future	COMPUTER LAW & SECURITY REVIEW	10.1016/j.clsr.2023.105871		Excluded	Irrelevant to AI adoption	SH.Kim	2024-04-24
330	Amato, F; Mazzeo, A; Penta, A; Picariello, A	2008	A semantic document management system for legal applications	INTERNATIONAL JOURNAL OF WEB AND GRID SERVICES	10.1504/IJWGS.2008.021492		Excluded	Irrelevant to AI adoption	SH.Kim	2024-04-24
331	Huang, ZL; George, MM; Tan, YR; Natarajan, K; Devasagayam, E; Tay, E; Manesh, A; Varghese, GM; Abraham, OC; Zachariah, A; Yap, P; Lall, D; Chow, A	2023	Are physicians ready for precision antibiotic prescribing? A qualitative analysis of the acceptance of artificial intelligence-enabled clinical decision support systems in India and Singapore	JOURNAL OF GLOBAL ANTIMICROBIAL RESISTANCE	10.1016/j.jgar.2023.08.016		Excluded	Irrelevant to AI adoption	SH.Kim	2024-04-24
332	Solow-Niederman, A	2020	ADMINISTERING ARTIFICIAL INTELLIGENCE	SOUTHERN CALIFORNIA LAW REVIEW			Excluded	Irrelevant to AI adoption	SH.Kim	2024-04-24
333	Ford, E; Milne, R; Curlewis, K	2023	Ethical issues when using digital biomarkers and artificial intelligence for the early detection of dementia	WILEY INTERDISCIPLINARY REVIEWS-DATA MINING AND KNOWLEDGE DISCOVERY	10.1002/widm.1492		Excluded	Irrelevant to AI adoption	SH.Kim	2024-04-24
334	Wang, X; Liu, XQ	2023	Potential and limitations of ChatGPT and generative artificial intelligence in medical safety education	WORLD JOURNAL OF CLINICAL CASES	10.12998/wjcc.v11.i32.7935		Excluded	Irrelevant to legal domain	SH.Kim	2024-04-24
335	Aloisi, A; De Stefano, V	2023	Between risk mitigation and labour rights enforcement: Assessing the transatlantic race to govern AI-driven decision-making through a comparative lens	EUROPEAN LABOUR LAW JOURNAL	10.1177/20319525231167982		Excluded	Irrelevant to legal domain	SH.Kim	2024-04-24
336	Hamon, R; Junklewitz, H; Malgieri, G; De Hert, P; Beslay, L; Sanchez, I; ACM	2021	Impossible Explanations? Beyond explainable AI in the GDPR from a COVID-19 use case scenario	European Commission Joint Research Centre	10.1145/3442188.3445917		Excluded	Irrelevant to AI adoption	SH.Kim	2024-04-24
337	Pinsky, MR; Bedoya, A; Bihorac, A; Celi, L; Churpek, M; Economou-Zavlanos, NJ; Elbers, P; Saria, S; Liu, VC; Lyons, PG; Shickel, B; Toral, P; Tscholl, D; Clermont, G	2024	Use of artificial intelligence in critical care: opportunities and obstacles	CRITICAL CARE	10.1186/s13054-024-04860-z		Excluded	Irrelevant to legal domain	SH.Kim	2024-04-24
338	Dias, R; Torkamani, A	2019	Artificial intelligence in clinical and genomic diagnostics	GENOME MEDICINE	10.1186/s13073-019-0689-8		Excluded	Irrelevant to AI adoption	SH.Kim	2024-04-24
339	Trabelsi, M; Casprini, E; Fiorini, N; Zanni, L	2023	Unleashing the value of artificial intelligence in the agri-food sector: where are we?	BRITISH FOOD JOURNAL	10.1108/BFJ-11-2022-1014		Excluded	Irrelevant to AI adoption	SH.Kim	2024-04-24
340	Meszaros, J; Minari, J; Huys, I	2022	The future regulation of artificial intelligence systems in healthcare services and medical research in the European Union	FRONTIERS IN GENETICS	10.3389/fgene.2022.927721		Excluded	Irrelevant to legal domain	SH.Kim	2024-04-24
341	Zhao, YY; Li, J	2024	Opportunities and challenges of integrating artificial intelligence in China's elderly care services	SCIENTIFIC REPORTS	10.1038/s41598-024-60067-w		Excluded	Irrelevant to legal domain	SH.Kim	2024-04-24
342	Li, LX; Muwafak, BM	2021	Adoption of deep learning Markov model combined with copula function in portfolio risk measurement	APPLIED MATHEMATICS AND NONLINEAR SCIENCES	10.2478/amns.2021.1.00085		Excluded	Irrelevant to AI adoption	SH.Kim	2024-04-24
343	Milluzzo, SM; Cesaro, P; Grazioli, LM; Olivari, N; Spada, C	2021	Artificial Intelligence in Lower Gastrointestinal Endoscopy: The Current Status and Future Perspective	CLINICAL ENDOSCOPY	10.5946/ce.2020.082		Excluded	Irrelevant to AI adoption	SH.Kim	2024-04-24
344	Mobilio, G	2020	ARTIFICIAL INTELLIGENCE AND THE RISKS OF DISRUPTION TO THE LEGAL REGULATION	BIOLAW JOURNAL-RIVISTA DI BIODIRITTO			Excluded	Unclear problem definition	SH.Kim	2024-04-24
345	Dan, YH; Fan, ZY; Chen, Q; Lai, YH; Sun, XJ; Zhang, T; Xu, K	2022	Optoelectronic integrated circuits for analog optical computing: Development and challenge	FRONTIERS IN PHYSICS	10.3389/fphy.2022.1064693		Excluded	Irrelevant to AI adoption	SH.Kim	2024-04-24
346	Wu, JY; Tang, WJ	2022	The Role of Environmental Law in Ecological Resources Protection under the Background of Wireless Communication and Artificial Intelligence	SCIENTIFIC PROGRAMMING	10.1155/2022/5413758		Excluded	Irrelevant to AI adoption	SH.Kim	2024-04-24
347	Baumgartner, M; Veeranki, SPK; Hayn, D; Schreier, G	2023	Introduction and Comparison of Novel Decentral Learning Schemes with Multiple Data Pools for Privacy-Preserving ECG Classification	JOURNAL OF HEALTHCARE INFORMATICS RESEARCH	10.1007/s41666-023-00142-5		Excluded	Irrelevant to AI adoption	SH.Kim	2024-04-24
348	Weinert, L; Klass, M; Schneider, G; Heinze, O	2023	Exploring Stakeholder Requirements to Enable Research and Development of Artificial Intelligence Algorithms in a Hospital-Based Generic Infrastructure: Results of a Multistep Mixed Methods Study	JMIR FORMATIVE RESEARCH	10.2196/43958		Excluded	Irrelevant to AI adoption	SH.Kim	2024-04-24
349	Castelo, N; Ward, AF	2021	Conservatism predicts aversion to consequential Artificial Intelligence	PLOS ONE	10.1371/journal.pone.0261467		Excluded	Irrelevant to AI adoption	SH.Kim	2024-04-24
350	Aristoteles; Syam, MU; Tristiyanto; Hermanto, B	2024	Implementation of Cosine Similarity Algorithm on Omnibus Law Drafting	INTERNATIONAL JOURNAL OF ADVANCED COMPUTER SCIENCE AND APPLICATIONS			Excluded	Irrelevant to AI adoption	SH.Kim	2024-04-24
351	Matchton, J	2024	Raised by machines-Children's collection of information as a catalyst for the creation of AI complaisant consumers	FAMILY COURT REVIEW	10.1111/fcre.12813		Excluded	Irrelevant to AI adoption	SH.Kim	2024-04-24
352	Umeike, R; IEEE	2023	Comparative Crime Analysis and Prediction Using Machine Learning Algorithms: Assessing the Tools and Addressing the Threats	University of Alabama System	10.1109/ICTAI59109.2023.00027		Excluded	Irrelevant to AI adoption	SH.Kim	2024-04-24
353	Pattilachan, TM; Christodoulou, M; Ross, S	2024	Diagnosis to dissection: AI's role in early detection and surgical intervention for gastric cancer	JOURNAL OF ROBOTIC SURGERY	10.1007/s11701-024-02005-6		Excluded	Irrelevant to AI adoption	SH.Kim	2024-04-24
354	Bakiner, O	2023	The promises and challenges of addressing artificial intelligence with human rights	BIG DATA & SOCIETY	10.1177/20539517231205476		Excluded	Irrelevant to legal domain	SH.Kim	2024-04-24
355	Palladino, A; Duff, M; Bock, A; Parsons, T; Arantes, R; Chartier, B; Weir, C; Moore, K	2021	AI-augmented Human Performance Evaluation for Automated Training Decision Support		10.1007/978-3-030-68017-6_70		Excluded	Irrelevant to AI adoption	SH.Kim	2024-04-24
356	Yousefzadeh, R; Kazemi, A; Al-Maamari, RS	2024	Application of power-law committee machine to combine five machine learning algorithms for enhanced oil recovery screening	SCIENTIFIC REPORTS	10.1038/s41598-024-59387-8		Excluded	Irrelevant to AI adoption	SH.Kim	2024-04-24
357	Ho, CWL	2023	Implementing the human right to science in the regulatory governance of artificial intelligence in healthcare	JOURNAL OF LAW AND THE BIOSCIENCES	10.1093/jlb/lsad026		Excluded	Irrelevant to AI adoption	SH.Kim	2024-04-24
358	Chatterjee, S; Sreenivasulu, NS	2019	Personal Data Sharing and Legal Issues of Human Rights in the Era of Artificial Intelligence: Moderating Effect of Government Regulation	INTERNATIONAL JOURNAL OF ELECTRONIC GOVERNMENT RESEARCH	10.4018/IJEGR.2019070102		Excluded	Irrelevant to legal domain	SH.Kim	2024-04-24
359	Tsiskaridze, R; Reinhold, K; Jarvis, M	2023	INNOVATING HRM RECRUITMENT: A COMPREHENSIVE REVIEW OF AI DEPLOYMENT	MARKETING AND MANAGEMENT OF INNOVATIONS	10.21272/mmi.2023.4-18		Excluded	Irrelevant to AI adoption	SH.Kim	2024-04-24
360	Muccione, V; Vaghefi, SA; Bingler, J; Allen, SK; Kraus, M; Gostlow, G; Wekhof, T; Colesanti-Senni, C; Stammbach, D; Ni, JW; Schimanski, T; Yu, TY; Wang, Q; Huggel, C; Luterbacher, J; Biesbroek, R; Leippold, M	2024	Integrating artificial intelligence with expert knowledge in global environmental assessments: opportunities, challenges and the way ahead	REGIONAL ENVIRONMENTAL CHANGE	10.1007/s10113-024-02283-8		Excluded	Irrelevant to legal domain	SH.Kim	2024-04-24
361	García, VA; Moreno, JT	2023	THE REGULATION OF ARTIFICIAL INTELLIGENCE IN EUROPE THROUGH THE NEW APPROACH TECHNIQUE	REVISTA GENERAL DE DERECHO ADMINISTRATIVO			Excluded	Irrelevant to AI adoption	SH.Kim	2024-04-24
362	Harvey, HB; Gowda, V	2021	Regulatory Issues and Challenges to Artificial Intelligence Adoption	RADIOLOGIC CLINICS OF NORTH AMERICA	10.1016/j.rcl.2021.07.007		Excluded	Irrelevant to legal domain	SH.Kim	2024-04-24
363	Zager, K; Decman, N; Rep, A	2020	THE IMPACT OF ARTIFICIAL INTELLIGENCE ON THE ACCOUNTING PROCESS	University of Zagreb			Excluded	Irrelevant to AI adoption	SH.Kim	2024-04-24
364	Long, Y; Gil-Garcia, JR	2023	Understanding the Extent of Automation and Process Transparency Appropriate for Public Services: AI in Chinese Local Governments	INTERNATIONAL JOURNAL OF ELECTRONIC GOVERNMENT RESEARCH	10.4018/IJEGR.322550		Excluded	Irrelevant to AI adoption	SH.Kim	2024-04-24
365	Coppola, F; Faggioni, L; Gabelloni, M; De Vietro, F; Mendola, V; Cattabriga, A; Cocozza, MA; Vara, G; Piccinino, A; Lo Monaco, S; Pastore, LV; Mottola, M; Malavasi, S; Bevilacqua, A; Neri, E; Golfieri, R	2021	Human, All Too Human? An All-Around Appraisal of the "Artificial Intelligence Revolution" in Medical Imaging	FRONTIERS IN PSYCHOLOGY	10.3389/fpsyg.2021.710982		Excluded	Irrelevant to AI adoption	SH.Kim	2024-04-24
366	Kassens-Noor, E; Siegel, J; Decaminada, T	2021	Choosing Ethics Over Morals: A Possible Determinant to Embracing Artificial Intelligence in Future Urban Mobility	FRONTIERS IN SUSTAINABLE CITIES	10.3389/frsc.2021.723475		Excluded	Irrelevant to AI adoption	SH.Kim	2024-04-24
367	Pereira, T; Morgado, J; Silva, F; Pelter, MM; Dias, VR; Barros, R; Freitas, C; Negrao, E; de Lima, BF; da Silva, MC; Madureira, AJ; Ramos, I; Hespanhol, V; Costa, JL; Cunha, A; Oliveira, HP	2021	Sharing Biomedical Data: Strengthening AI Development in Healthcare	HEALTHCARE	10.3390/healthcare9070827		Excluded	Irrelevant to AI adoption	SH.Kim	2024-04-24
368	Garcia-Bedoya, O; Granados, O; Burgos, JC	2021	AI against money laundering networks: the Colombian case	JOURNAL OF MONEY LAUNDERING CONTROL	10.1108/JMLC-04-2020-0033		Excluded	Irrelevant to AI adoption	SH.Kim	2024-04-24
369	Gamito, MC	2024	The role of ETSI in the EU's regulation and governance of artificial intelligence	INNOVATION-THE EUROPEAN JOURNAL OF SOCIAL SCIENCE RESEARCH	10.1080/13511610.2024.2349627		Excluded	Irrelevant to AI adoption	SH.Kim	2024-04-24
370	Grauslund, J	2022	Diabetic retinopathy screening in the emerging era of artificial intelligence	DIABETOLOGIA	10.1007/s00125-022-05727-0		Excluded	Irrelevant to AI adoption	SH.Kim	2024-04-24
371	Petrella, RJ	2024	The AI Future of Emergency Medicine	ANNALS OF EMERGENCY MEDICINE	10.1016/j.annemergmed.2024.01.031		Excluded	Irrelevant to AI adoption	SH.Kim	2024-04-24
372	Pagallo, U	2018	Vital, Sophia, and Co.-The Quest for the Legal Personhood of Robots	INFORMATION	10.3390/info9090230		Excluded	Irrelevant to AI adoption	SH.Kim	2024-04-24
373	Calvi, A; Kotzinos, D; ASSOC COMPUTING MACHINERY	2023	Enhancing AI fairness through impact assessment in the European Union: a legal and computer science perspective	Vrije Universiteit Brussel	10.1145/3593013.3594076		Excluded	Irrelevant to AI adoption	SH.Kim	2024-04-24
374	Porcelli, AM	2021	Artificial Intelligence Applied to Robotics in Armed Conflict. Debates on Autonomous Lethal Weapons Systems and the (In)Sufficiency of the Protocols of International Humanitarian Law	REVISTA ESTUDIOS SOCIO-JURIDICOS	10.12804/revistas.urosario.edu.co/sociojuridicos/a.9269		Excluded	Irrelevant to AI adoption	SH.Kim	2024-04-24
375	Pruski, M	2024	AI-Enhanced Healthcare: Not a new Paradigm for Informed Consent	JOURNAL OF BIOETHICAL INQUIRY	10.1007/s11673-023-10320-0		Excluded	Irrelevant to AI adoption	SH.Kim	2024-04-24
376	Bayamliolu, E	2023	Machine Learning and the Relevance of IP Rights: An Account of Transparency Requirements for AI	EUROPEAN REVIEW OF PRIVATE LAW			Excluded	Irrelevant to AI adoption	SH.Kim	2024-04-24
377	Kaufman, D	2024	Logic and foundations of artificial intelligence and society's reactions to maximize benefits and mitigate harm	FILOSOFIA UNISINOS	10.4013/fsu.2024.251.10		Excluded	Irrelevant to AI adoption	SH.Kim	2024-04-24
378	Getman, AP; Karasiuk, VV	2014	A crowdsourcing approach to building a legal ontology from text	ARTIFICIAL INTELLIGENCE AND LAW	10.1007/s10506-014-9159-1		Excluded	Irrelevant to AI adoption	SH.Kim	2024-04-24
379	Savelka, J; Trivedi, G; Ashley, KD	2015	Applying an Interactive Machine Learning Approach to Statutory Analysis	Pennsylvania Commonwealth System of Higher Education (PCSHE)	10.3233/978-1-61499-609-5-101		Excluded	Irrelevant to AI adoption	SH.Kim	2024-04-24
380	Gudigar, A; Raghavendra, U; Nayak, S; Ooi, CP; Chan, WY; Gangavarapu, MR; Dharmik, C; Samanth, J; Kadri, NA; Hasikin, K; Barua, PD; Chakraborty, S; Ciaccio, EJ; Acharya, UR	2021	Role of Artificial Intelligence in COVID-19 Detection	SENSORS	10.3390/s21238045		Excluded	Irrelevant to AI adoption	SH.Kim	2024-04-24
381	Stein, AL	2022	ASSUMING THE RISKS OF ARTIFICIAL INTELLIGENCE	BOSTON UNIVERSITY LAW REVIEW			Excluded	Irrelevant to legal domain	SH.Kim	2024-04-24
382	Hua, DV; Petrina, N; Young, N; Cho, JG; Poon, SK	2024	Understanding the factors influencing acceptability of AI in medical imaging domains among healthcare professionals: A scoping review	ARTIFICIAL INTELLIGENCE IN MEDICINE	10.1016/j.artmed.2023.102698		Excluded	Irrelevant to AI adoption	SH.Kim	2024-04-24
383	Bekele, YW	2021	Physics-informed deep learning for one-dimensional consolidation	JOURNAL OF ROCK MECHANICS AND GEOTECHNICAL ENGINEERING	10.1016/j.jrmge.2020.09.005		Excluded	Irrelevant to AI adoption	SH.Kim	2024-04-24
384	Ezrachi, A; Stucke, ME	2017	ARTIFICIAL INTELLIGENCE & COLLUSION: WHEN COMPUTERS INHIBIT COMPETITION	UNIVERSITY OF ILLINOIS LAW REVIEW			Excluded	Irrelevant to AI adoption	SH.Kim	2024-04-24
385	Lisboa, PJG; Saralajew, S; Vellido, A; Fernández-Domenech, R; Villmann, T	2023	The coming of age of interpretable and explainable machine learning models	NEUROCOMPUTING	10.1016/j.neucom.2023.02.040		Excluded	Irrelevant to AI adoption	SH.Kim	2024-04-24
386	Huang, BN; Wei, JK; Tang, YH; Liu, C	2021	Enterprise Risk Assessment Based on Machine Learning	COMPUTATIONAL INTELLIGENCE AND NEUROSCIENCE	10.1155/2021/6049195		Excluded	Irrelevant to AI adoption	SH.Kim	2024-04-24
387	Cain, LN; Thomas, JH; Alonso, M	2019	From sci-fi to sci-fact: the state of robotics and AI in the hospitality industry	JOURNAL OF HOSPITALITY AND TOURISM TECHNOLOGY	10.1108/JHTT-07-2018-0066		Excluded	Irrelevant to AI adoption	SH.Kim	2024-04-24
388	Bausch, J; Subramanian, S; Piddock, S	2021	A quantum search decoder for natural language processing	QUANTUM MACHINE INTELLIGENCE	10.1007/s42484-021-00041-1		Excluded	Irrelevant to AI adoption	SH.Kim	2024-04-24
389	Wang, JX; Zhao, M; Huang, X; Song, ZL; Sun, D	2024	Supply chain diffusion mechanisms for AI applications: A perspective on audit pricing	INTERNATIONAL REVIEW OF FINANCIAL ANALYSIS	10.1016/j.irfa.2024.103113		Excluded	Irrelevant to AI adoption	SH.Kim	2024-04-24
390	Contissa, G; Laukyte, M; Sartor, G; Schebesta, H	2013	Assessing Liability with Argumentation Maps: An Application in Aviation Law	European University Institute	10.3233/978-1-61499-359-9-73		Excluded	Irrelevant to AI adoption	SH.Kim	2024-04-24
391	Ali, AR; Mahmood, R; Asghar, A; Majeed, AH; Behiry, MH	2024	AI-based predictive approach via FFB propagation in a driven-cavity of Ostwald de-Waele fluid using CFD-ANN and Levenberg-Marquardt	SCIENTIFIC REPORTS	10.1038/s41598-024-60401-2		Excluded	Irrelevant to AI adoption	SH.Kim	2024-04-24
392	Hildebrandt, M	2018	Algorithmic regulation and the rule of law	PHILOSOPHICAL TRANSACTIONS OF THE ROYAL SOCIETY A-MATHEMATICAL PHYSICAL AND ENGINEERING SCIENCES	10.1098/rsta.2017.0355		Excluded	Irrelevant to AI adoption	SH.Kim	2024-04-24
393	Kumar, A; Aelgani, V; Vohra, R; Gupta, SK; Bhagawati, M; Paul, S; Saba, L; Suri, N; Khanna, NN; Laird, JR; Johri, AM; Kalra, M; Fouda, MM; Fatemi, M; Naidu, S; Suri, JS	2024	Artificial intelligence bias in medical system designs: a systematic review	MULTIMEDIA TOOLS AND APPLICATIONS	10.1007/s11042-023-16029-x		Excluded	Irrelevant to AI adoption	SH.Kim	2024-04-24
394	Klejment, P	2021	Application of supervised machine learning as a method for identifying DEM contact law parameters	MATHEMATICAL BIOSCIENCES AND ENGINEERING	10.3934/mbe.2021370		Excluded	Irrelevant to AI adoption	SH.Kim	2024-04-24
395	López, DM; Rico-Olarte, C; Blobel, B; Hullin, C	2022	Challenges and solutions for transforming health ecosystems in low- and middle-income countries through artificial intelligence	FRONTIERS IN MEDICINE	10.3389/fmed.2022.958097		Excluded	Irrelevant to AI adoption	SH.Kim	2024-04-24
396	Xiao, YE	2022	Application of Neural Network Algorithm in Medical Artificial Intelligence Product Development	COMPUTATIONAL AND MATHEMATICAL METHODS IN MEDICINE	10.1155/2022/5413202		Excluded	Irrelevant to AI adoption	SH.Kim	2024-04-24
397	Bertolini, A; Episcopo, F	2022	Robots and AI as Legal Subjects? Disentangling the Ontological and Functional Perspective	FRONTIERS IN ROBOTICS AND AI	10.3389/frobt.2022.842213		Excluded	Irrelevant to AI adoption	SH.Kim	2024-04-24
398	Laï, MC; Brian, M; Mamzer, MF	2020	Perceptions of artificial intelligence in healthcare: findings from a qualitative survey study among actors in France	JOURNAL OF TRANSLATIONAL MEDICINE	10.1186/s12967-019-02204-y		Excluded	Irrelevant to AI adoption	SH.Kim	2024-04-24
399	Macher, G; Blazevic, R; Veledar, O; Brenner, E	2023	Towards Dependable Integration Concepts for AI-Based Systems	Graz University of Technology	10.1007/978-3-031-40953-0_10		Excluded	Irrelevant to AI adoption	SH.Kim	2024-04-24
400	Lazri, ZM; Brugere, I; Tian, X; Dachman-Soled, D; Polychroniadou, A; Dervovic, D; Wu, M	2024	A Canonical Data Transformation for Achieving Inter- and Within-Group Fairness	IEEE TRANSACTIONS ON INFORMATION FORENSICS AND SECURITY	10.1109/TIFS.2024.3416040		Excluded	Irrelevant to AI adoption	SH.Kim	2024-04-24
401	Ronquillo, CE; Peltonen, LM; Pruinelli, L; Chu, CH; Bakken, S; Beduschi, A; Cato, K; Hardiker, N; Junger, A; Michalowski, M; Nyrup, R; Rahimi, S; Reed, DN; Salakoski, T; Salanterä, S; Walton, N; Weber, P; Wiegand, T; Topaz, M	2021	Artificial intelligence in nursing: Priorities and opportunities from an international invitational think-tank of the Nursing and Artificial Intelligence Leadership Collaborative	JOURNAL OF ADVANCED NURSING	10.1111/jan.14855		Excluded	Irrelevant to AI adoption	SH.Kim	2024-04-24
402	Williamson, SM; Prybutok, V	2024	Balancing Privacy and Progress: A Review of Privacy Challenges, Systemic Oversight, and Patient Perceptions in AI-Driven Healthcare	APPLIED SCIENCES-BASEL	10.3390/app14020675		Excluded	Irrelevant to AI adoption	SH.Kim	2024-04-24
403	Dhali, M; Hassan, S; Zulhuda, S; Ismail, SFB	2022	Artificial intelligence in health care: data protection concerns in Malaysia	INTERNATIONAL DATA PRIVACY LAW	10.1093/idpl/ipac005		Excluded	Irrelevant to AI adoption	SH.Kim	2024-04-24
404	Abdul, NS; Shivakumar, GC; Sangappa, SB; Di Blasio, M; Crimi, S; Cicciu, M; Minervini, G	2024	Applications of artificial intelligence in the field of oral and maxillofacial pathology: a systematic review and meta-analysis	BMC ORAL HEALTH	10.1186/s12903-023-03533-7		Excluded	Irrelevant to AI adoption	SH.Kim	2024-04-24
405	Damiani, G; Altamura, G; Zedda, M; Nurchis, MC; Aulino, G; Alizadeh, AH; Cazzato, F; Della Morte, G; Caputo, M; Grassi, S; Oliva, A; D3 2 Grp	2023	Potentiality of algorithms and artificial intelligence adoption to improve medication management in primary care: a systematic review	BMJ OPEN	10.1136/bmjopen-2022-065301		Excluded	Irrelevant to AI adoption	SH.Kim	2024-04-24
406	Demin, AV; Ponomaryov, DK	2023	Machine Learning with Probabilistic Law Discovery: a Concise Introduction	BULLETIN OF IRKUTSK STATE UNIVERSITY-SERIES MATHEMATICS	10.26516/1997-7670.2023.43.91		Excluded	Irrelevant to AI adoption	SH.Kim	2024-04-24
407	Liefgreen, A; Weinstein, N; Wachter, S; Mittelstadt, B	2023	Beyond ideals: why the (medical) AI industry needs to motivate behavioural change in line with fairness and transparency values, and how it can do it	AI & SOCIETY	10.1007/s00146-023-01684-3		Excluded	Irrelevant to AI adoption	SH.Kim	2024-04-24
408	Elendu, C; Amaechi, DC; Elendu, TC; Jingwa, KA; Okoye, OK; Okah, MJ; Ladele, JA; Farah, AH; Alimi, HA	2023	Ethical implications of AI and robotics in healthcare: A review	MEDICINE	10.1097/MD.0000000000036671		Excluded	Irrelevant to AI adoption	SH.Kim	2024-04-24
409	Koker, TE; Koutmos, D	2020	Cryptocurrency Trading Using Machine Learning	JOURNAL OF RISK AND FINANCIAL MANAGEMENT	10.3390/jrfm13080178		Excluded	Irrelevant to AI adoption	SH.Kim	2024-04-24
410	Lin, JC; Hsiao, WWW; Fan, CT	2020	Transformation of the Taiwan Biobank 3.0: vertical and horizontal integration	JOURNAL OF TRANSLATIONAL MEDICINE	10.1186/s12967-020-02451-4		Excluded	Irrelevant to AI adoption	SH.Kim	2024-04-24
411	Appel, JM	2024	Artificial intelligence in medicine and the negative outcome penalty paradox	JOURNAL OF MEDICAL ETHICS	10.1136/jme-2023-109848		Excluded	Irrelevant to AI adoption	SH.Kim	2024-04-24
412	Governatori, G; Rotolo, A; ACM	2023	Deontic Ambiguities in Legal Reasoning	University of Bologna	10.1145/3594536.3595175		Excluded	Irrelevant to AI adoption	SH.Kim	2024-04-24
413	Cizmic, KI	2022	Artificial Intelligence and Competition Law - Challenges for Bosnia and Herzegovina	EUROPEAN INTEGRATION STUDIES	10.5755/j01.eis.0.16.31225		Excluded	Irrelevant to AI adoption	SH.Kim	2024-04-24
414	Zhao, XL; Li, B	2022	The countermeasures of urban energy risk control oriented to machine learning and data fusion	ENERGY REPORTS	10.1016/j.egyr.2022.01.096		Excluded	Irrelevant to AI adoption	SH.Kim	2024-04-24
415	Filipova, IA	2021	Neurotechnologies: Development, practical application and regulation	VESTNIK OF SAINT PETERSBURG UNIVERSITY-LAW-VESTNIK SANKT-PETERBURGSKOGO UNIVERSITETA-PRAVO	10.21638/spbu14.2021.302		Excluded	Irrelevant to AI adoption	SH.Kim	2024-04-24
416	Mazzola, L; Waldis, A; Shankar, A; Argyris, D; Denzler, A; Van Roey, M	2022	Privacy and Customer's Education: NLP for Information Resources Suggestions and Expert Finder Systems		10.1007/978-3-031-05563-8_5		Excluded	Irrelevant to AI adoption	SH.Kim	2024-04-24
417	Samadhiya, A; Yadav, S; Kumar, A; Majumdar, A; Luthra, S; Garza-Reyes, JA; Upadhyay, A	2023	The influence of artificial intelligence techniques on disruption management: Does supply chain dynamism matter?	TECHNOLOGY IN SOCIETY	10.1016/j.techsoc.2023.102394		Excluded	Irrelevant to AI adoption	SH.Kim	2024-04-24
418	Libby, R; Witz, PD	2024	Can artificial intelligence reduce the effect of independence conflicts on audit firm liability?	CONTEMPORARY ACCOUNTING RESEARCH	10.1111/1911-3846.12941		Excluded	Irrelevant to AI adoption	SH.Kim	2024-04-24
419	Huq, AZ	2020	CONSTITUTIONAL RIGHTS IN THE MACHINE-LEARNING STATE	CORNELL LAW REVIEW			Excluded	Irrelevant to AI adoption	SH.Kim	2024-04-24
420	Rahal, HR; Slatnia, S; Kazar, O; Barka, E; Harous, S	2024	Blockchain-based multi-diagnosis deep learning application for various diseases classification	INTERNATIONAL JOURNAL OF INFORMATION SECURITY	10.1007/s10207-023-00733-8		Excluded	Irrelevant to AI adoption	SH.Kim	2024-04-24
421	Agbese, M; Mohanani, R; Khan, AA; Abrahamsson, P; ACM	2023	Implementing AI Ethics: Making Sense of the Ethical Requirements	University of Jyvaskyla	10.1145/3593434.3593453		Excluded	Irrelevant to AI adoption	SH.Kim	2024-04-24
422	Kgoale, TJ; Odeku, K	2023	An analysis of legal accountability for artificial intelligence systems in the South African financial sector	DE JURE LAW JOURNAL	10.17159/2225-7160/2023/v56a14		Excluded	Irrelevant to legal domain	SH.Kim	2024-04-24
423	Vuong, QH; La, VP; Nguyen, MH; Jin, RN; La, MK; Le, TT	2023	How AI's Self-Prolongation Influences People's Perceptions of Its Autonomous Mind: The Case of US Residents	BEHAVIORAL SCIENCES	10.3390/bs13060470		Excluded	Irrelevant to AI adoption	SH.Kim	2024-04-24
424	Ho, AN	2023	The training of would-be lawyers in Vietnam: the current system, recent developments and potential transformation	LAW TEACHER	10.1080/03069400.2022.2153310		Excluded	Irrelevant to AI adoption	SH.Kim	2024-04-24
425	Mökander, J; Sheth, M; Gersbro-Sundler, M; Blomgren, P; Floridi, L	2022	Challenges and best practices in corporate AI governance: Lessons from the biopharmaceutical industry	FRONTIERS IN COMPUTER SCIENCE	10.3389/fcomp.2022.1068361		Excluded	Irrelevant to legal domain	SH.Kim	2024-04-24
426	Danilov, A; Aronow, WS	2023	Artificial Intelligence in Cardiology Applications and Obstacles	CURRENT PROBLEMS IN CARDIOLOGY	10.1016/j.cpcardiol.2023.101750		Excluded	Irrelevant to AI adoption	SH.Kim	2024-04-24
427	Fähndrich, J; Honekamp, W; Povalej, R; Rittelmeier, H; Berner, S	2022	Special Issue on Application of AI in Digital Forensics	KUNSTLICHE INTELLIGENZ	10.1007/s13218-022-00777-3		Excluded	Irrelevant to legal domain	SH.Kim	2024-04-24
428	Bukowski, M; Farkas, R; Beyan, O; Moll, L; Hahn, H; Kiessling, F; Schmitz-Rode, T	2020	Implementation of eHealth and AI integrated diagnostics with multidisciplinary digitized data: are we ready from an international perspective?	EUROPEAN RADIOLOGY	10.1007/s00330-020-06874-x		Excluded	Irrelevant to AI adoption	SH.Kim	2024-04-24
429	Chen, HJ	2022	Rule by Algorithms? A Preliminary Study on the Tension Between the Rule of Law and AI	EURAMERICA	10.7015/JEAS.202206_52(2).0002		Excluded	Irrelevant to AI adoption	SH.Kim	2024-04-24
430	Hernandez Serrano, PV; Moodley, K; Van Dijck, G; Dumontier, M	2020	Sleeping Beauties in Case Law	Maastricht University	10.3233/FAIA200871		Excluded	Irrelevant to AI adoption	SH.Kim	2024-04-24
431	Kozlikhin, I; Demidov, A	2024	Using Generative Neural Networks as a Media in Education: Formal Analysis in the Context of the Russian Legal System	MEDIA EDUCATION-MEDIAOBRAZOVANIE	10.13187/me.2024.1.32		Excluded	Irrelevant to AI adoption	SH.Kim	2024-04-24
432	Simone, D	2023	"Pay No Attention to that Man behind the Curtain!": Copyright, Authorship & Artificial Intelligence	AUSTRALIAN INTELLECTUAL PROPERTY JOURNAL			Excluded	Irrelevant to AI adoption	SH.Kim	2024-04-24
433	Glavanicova, D; Pascucci, M	2022	Vicarious liability: a solution to a problem of AI responsibility?	ETHICS AND INFORMATION TECHNOLOGY	10.1007/s10676-022-09657-8		Excluded	Irrelevant to AI adoption	SH.Kim	2024-04-24
434	Longoni, C; Cian, L; Kyung, EJ	2023	Algorithmic Transference: People Overgeneralize Failures of AI in the Government	JOURNAL OF MARKETING RESEARCH	10.1177/00222437221110139		Excluded	Irrelevant to AI adoption	SH.Kim	2024-04-24
435	Botes, M	2023	Regulating scientific and technological uncertainty: The precautionary principle in the context of human genomics and AI	SOUTH AFRICAN JOURNAL OF SCIENCE	10.17159/sajs.2023/15037		Excluded	Irrelevant to AI adoption	SH.Kim	2024-04-24
436	Bartenschlager, CC; Gassner, UM; Römmele, C; Brunner, JO; Schlögl-Flierl, K; Ziethmann, P	2024	The AI ethics of digital COVID-19 diagnosis and their legal, medical, technological, and operational managerial implications	ARTIFICIAL INTELLIGENCE IN MEDICINE	10.1016/j.artmed.2024.102873		Excluded	Irrelevant to AI adoption	SH.Kim	2024-04-24
437	Yin, HX	2021	Role of Artificial Intelligence Machine Learning in Deepening the Internet Plus Social Work Service	MATHEMATICAL PROBLEMS IN ENGINEERING	10.1155/2021/6915568		Excluded	Irrelevant to AI adoption	SH.Kim	2024-04-24
438	Ji, L; Huang, X	2022	Analysis of social governance in energy-oriented cities based on artificial intelligence	ENERGY REPORTS	10.1016/j.egyr.2022.08.206		Excluded	Irrelevant to AI adoption	SH.Kim	2024-04-24
439	Ho, CWL; Soon, D; Caals, K; Kapur, J	2019	Governance of automated image analysis and artificial intelligence analytics in healthcare	CLINICAL RADIOLOGY	10.1016/j.crad.2019.02.005		Excluded	Irrelevant to AI adoption	SH.Kim	2024-04-24
440	Kaissis, GA; Makowski, MR; Rückert, D; Braren, RF	2020	Secure, privacy-preserving and federated machine learning in medical imaging	NATURE MACHINE INTELLIGENCE	10.1038/s42256-020-0186-1		Excluded	Irrelevant to AI adoption	SH.Kim	2024-04-24
441	Su, YT; Shi, J; Hsu, YM; Ji, DY; Suer, AD; Lee, JY	2024	Volumetric nondestructive metrology for 3D semiconductor packaging: A review	MEASUREMENT	10.1016/j.measurement.2023.114065		Excluded	Irrelevant to AI adoption	SH.Kim	2024-04-24
442	Woitsch, R; Utz, W; Sumereder, A; Dieber, B; Breiling, B; Crompton, L; Funk, M; Bruckmüller, K; Schumann, S	2021	Collaborative Model-Based Process Assessment for Trustworthy AI in Robotic Platforms	University of Vienna	10.1007/978-3-030-86761-4_14		Excluded	Irrelevant to AI adoption	SH.Kim	2024-04-24
443	Brotcke, L	2022	Time to Assess Bias in Machine Learning Models for Credit Decisions	JOURNAL OF RISK AND FINANCIAL MANAGEMENT	10.3390/jrfm15040165		Excluded	Irrelevant to AI adoption	SH.Kim	2024-04-24
444	Bhavsar, S; Pitchumani, R	2021	A novel machine learning based identification of potential adopter of rooftop solar photovoltaics	APPLIED ENERGY	10.1016/j.apenergy.2021.116503		Excluded	Irrelevant to AI adoption	SH.Kim	2024-04-24
445	Khong, DWK; Yeh, WJ	2021	The Problem of Copyright Protection for Machine Learning Databases: A Comparative Study	NTUT JOURNAL OF INTELLECTUAL PROPERTY LAW AND MANAGEMENT			Excluded	Irrelevant to AI adoption	SH.Kim	2024-04-24
446	Jedlicková, A	2024	Ethical considerations in Risk management of autonomous and intelligent systems	ETHICS & BIOETHICS	10.2478/ebce-2024-0007		Excluded	Irrelevant to AI adoption	SH.Kim	2024-04-24
447	Zilka, M; Sargeant, H; Weller, A; ACM	2022	Transparency, Governance and Regulation of Algorithmic Tools Deployed in the Criminal Justice System: a UK Case Study	University of Cambridge	10.1145/3514094.3534200		Excluded	Irrelevant to AI adoption	SH.Kim	2024-04-24
448	Bartkus, J	2023	AI V. ARBITRATOR: HOW CAN THE EXCLUSION OF EVIDENCE INCREASE THE APPOINTMENTS OF THE ARBITRATORS?	ACCESS TO JUSTICE IN EASTERN EUROPE	10.33327/AJEE-18-6.1-a000114		Excluded	Irrelevant to AI adoption	SH.Kim	2024-04-24
449	Vaissnave, V; Deepalakshmi, P	2023	Modeling of automated glowworm swarm optimization based deep learning model for legal text summarization	MULTIMEDIA TOOLS AND APPLICATIONS	10.1007/s11042-022-14171-6		Excluded	Irrelevant to AI adoption	SH.Kim	2024-04-24
450	O'Connell, ME	2023	Banning Autonomous Weapons: A Legal and Ethical Mandate	ETHICS & INTERNATIONAL AFFAIRS	10.1017/S0892679423000357		Excluded	Irrelevant to AI adoption	SH.Kim	2024-04-24
451	Lin, SP; Zhu, W	2021	How subjective information with AI for digital revolution	JOURNAL OF INTELLIGENT & FUZZY SYSTEMS	10.3233/JIFS-211624		Excluded	Irrelevant to AI adoption	SH.Kim	2024-04-24
452	Damij, N; Bhattacharya, S; IEEE	2022	The Role of AI Chatbots in Mental Health Related Public Services in a (Post)Pandemic World: A Review and Future Research Agenda	Northumbria University	10.1109/TEMSCONEUROPE54743.2022.9801962		Excluded	Irrelevant to AI adoption	SH.Kim	2024-04-24
453	Sarwar, S; Dent, A; Faust, K; Richer, M; Djuric, U; Van Ommeren, R; Diamandis, P	2019	Physician perspectives on integration of artificial intelligence into diagnostic pathology	NPJ DIGITAL MEDICINE	10.1038/s41746-019-0106-0		Excluded	Irrelevant to AI adoption	SH.Kim	2024-04-24
454	Raimondo, G; Montuori, A; Moniaci, W; Pasero, E; Almkvist, E	2007	An application of machine learning methods to PM10 level medium-term prediction	Polytechnic University of Turin			Excluded	Irrelevant to AI adoption	SH.Kim	2024-04-24
455	Wang, XY; Tawose, OT; Yan, F; Zhao, DF; Assoc Advancement Artificial Intelligence	2020	HDK: Toward High-Performance Deep-Learning-Based Kirchhoff Analysis	Nevada System of Higher Education (NSHE)			Excluded	Irrelevant to AI adoption	SH.Kim	2024-04-24
456	Long, SB; Tu, CC; Liu, ZY; Sun, MS	2019	Automatic Judgment Prediction via Legal Reading Comprehension	Carnegie Mellon University	10.1007/978-3-030-32381-3_45		Excluded	Irrelevant to AI adoption	SH.Kim	2024-04-24
457	Santana, R; Onieva, E; Zuluaga, R; Duardo-Sánchez, A; Gañán, P	2020	Machine Learning as a Proposal for a Better Application of Food Nanotechnology Regulation in the European Union	CURRENT TOPICS IN MEDICINAL CHEMISTRY	10.2174/1568026619666191205152538		Excluded	Irrelevant to AI adoption	SH.Kim	2024-04-24
458	Gordon, G; Rieder, B; Sileno, G	2022	On mapping values in AI Governance	COMPUTER LAW & SECURITY REVIEW	10.1016/j.clsr.2022.105712		Excluded	Irrelevant to AI adoption	SH.Kim	2024-04-24
459	Townsend, BA; Plant, KL; Hodge, VJ; Ashaolu, O; Calinescu, R	2023	Medical practitioner perspectives on AI in emergency triage	FRONTIERS IN DIGITAL HEALTH	10.3389/fdgth.2023.1297073		Excluded	Irrelevant to AI adoption	SH.Kim	2024-04-24
460	Fernández, A	2020	Deep Learning Unravels a Dynamic Hierarchy While Empowering Molecular Dynamics Simulations	ANNALEN DER PHYSIK	10.1002/andp.201900526		Excluded	Irrelevant to AI adoption	SH.Kim	2024-04-24
461	Yoon, SH; Park, S; Jang, S; Kim, J; Lee, KW; Lee, W; Lee, S; Yun, G; Lee, KH	2024	Use of artificial intelligence in triaging of chest radiographs to reduce radiologists' workload	EUROPEAN RADIOLOGY	10.1007/s00330-023-10124-1		Excluded	Irrelevant to AI adoption	SH.Kim	2024-04-24
462	Borrego-Díaz, J; Galán-Páez, J	2022	Explainable Artificial Intelligence in Data Science From Foundational Issues Towards Socio-technical Considerations	MINDS AND MACHINES	10.1007/s11023-022-09603-z		Excluded	Irrelevant to AI adoption	SH.Kim	2024-04-24
463	Gramespacher, T; Posth, JA	2021	Employing Explainable AI to Optimize the Return Target Function of a Loan Portfolio	FRONTIERS IN ARTIFICIAL INTELLIGENCE	10.3389/frai.2021.693022		Excluded	Irrelevant to AI adoption	SH.Kim	2024-04-24
464	Stepanov, OA	2018	On Concretization of Law in Conditions of Digitalization of Public Practice	PRAVO-ZHURNAL VYSSHEI SHKOLY EKONOMIKI	10.17323/2072-8166.2018.3.4.23		Excluded	Irrelevant to AI adoption	SH.Kim	2024-04-24
465	Mu, D; Zhang, SM; Zhu, T; Zhou, Y; Zhang, W	2024	Prediction of Recidivism and Detection of Risk Factors Under Different Time Windows Using Machine Learning Techniques	SOCIAL SCIENCE COMPUTER REVIEW	10.1177/08944393241226607		Excluded	Irrelevant to AI adoption	SH.Kim	2024-04-24
466	Bönisch, K; Abrami, G; Wehnert, S; Mehler, A	2023	BUNDESTAG-MINE: Natural Language Processing for Extracting Key Information from Government Documents	Goethe University Frankfurt	10.3233/FAIA230996		Excluded	Irrelevant to AI adoption	SH.Kim	2024-04-24
467	Bacci, L; Agnoloni, T; Marchetti, C; Battistoni, R	2019	Improving Public Access to Legislation Through Legal Citations Detection: The Linkoln Project at the Italian Senate		10.3233/FAIA190017		Excluded	Irrelevant to AI adoption	SH.Kim	2024-04-24
468	Klarin, A; Abadi, HA; Sharmelly, R	2024	Professionalism in artificial intelligence: The link between technology and ethics	SYSTEMS RESEARCH AND BEHAVIORAL SCIENCE	10.1002/sres.2994		Excluded	Irrelevant to legal domain	SH.Kim	2024-04-24
469	Reer, A; Wiebe, A; Wang, X; Rieger, JW	2023	FAIR human neuroscientific data sharing to advance AI driven research and applications: Legal frameworks and missing metadata standards	FRONTIERS IN GENETICS	10.3389/fgene.2023.1086802		Excluded	Irrelevant to legal domain	SH.Kim	2024-04-24
470	Wassie, FA; Lakatos, LP	2024	Artificial intelligence and the future of the internal audit function	HUMANITIES & SOCIAL SCIENCES COMMUNICATIONS	10.1057/s41599-024-02905-w		Excluded	Irrelevant to AI adoption	SH.Kim	2024-04-24
471	Moshirfar, M; Altaf, AW; Stoakes, IM; Tuttle, JJ; Hoopes, PC	2023	Artificial Intelligence in Ophthalmology: A Comparative Analysis of GPT-3.5, GPT-4, and Human Expertise in Answering StatPearls Questions	CUREUS JOURNAL OF MEDICAL SCIENCE	10.7759/cureus.40822		Excluded	Irrelevant to AI adoption	SH.Kim	2024-04-24
472	El Zoghbi, M; Shaukat, A; Hassan, C; Anderson, JC; Repici, A; Gross, SA	2023	Artificial Intelligence-Assisted Optical Diagnosis: A Comprehensive Review of Its Role in Leave-In-Situ and Resect-and-Discard Strategies in Colonoscopy	CLINICAL AND TRANSLATIONAL GASTROENTEROLOGY	10.14309/ctg.0000000000000640		Excluded	Irrelevant to AI adoption	SH.Kim	2024-04-24
473	Cohen, IG; Evgeniou, T; Gerke, S; Minssen, T	2020	The European artificial intelligence strategy: implications and challenges for digital health	LANCET DIGITAL HEALTH			Excluded	Irrelevant to AI adoption	SH.Kim	2024-04-24
474	Braun, D; Matthes, F; Assoc Computat Linguist	2021	NLP for Consumer Protection: Battling Illegal Clauses in German Terms and Conditions in Online Shopping	Technical University of Munich			Excluded	Irrelevant to AI adoption	SH.Kim	2024-04-24
475	Neupane, S; Mitra, S; Fernandez, IA; Saha, S; Mittal, S; Chen, JD; Pillai, N; Rahimi, S	2024	Security Considerations in AI-Robotics: A Survey of Current Methods, Challenges, and Opportunities	IEEE ACCESS	10.1109/ACCESS.2024.3363657		Excluded	Irrelevant to AI adoption	SH.Kim	2024-04-24
476	Kudina, O	2021	Regulating AI in Health Care: The Challenges of Informed User Engagement	HASTINGS CENTER REPORT	10.1002/hast.1263		Excluded	Irrelevant to AI adoption	SH.Kim	2024-04-24
477	Balkenende, L; Teuwen, J; Mann, RM	2022	Application of Deep Learning in Breast Cancer Imaging	SEMINARS IN NUCLEAR MEDICINE	10.1053/j.semnuclmed.2022.02.003		Excluded	Irrelevant to AI adoption	SH.Kim	2024-04-24
478	Zodi, Z	2022	Algorithmic explainability and legal reasoning	THEORY AND PRACTICE OF LEGISLATION	10.1080/20508840.2022.2033945		Included		SH.Kim	2024-08-05
479	Silva, I; do Valle, JM; Souza, G; Budke, J; Araújo, D; Carvalho, B; Cacho, N; Sales, H; Lopes, F; Silva, R	2021	Using micro-services and artificial intelligence to analyze images in criminal evidences	FORENSIC SCIENCE INTERNATIONAL-DIGITAL INVESTIGATION	10.1016/j.fsidi.2021.301197		Excluded	Irrelevant to AI adoption	SH.Kim	2024-04-24
480	Smywinski-Pohl, A; Wrobel, K; Lasocki, K; Jungiewicz, M	2019	Application of Character-Level Language Models in the Domain of Polish Statutory Law	AGH University of Krakow	10.3233/FAIA190328		Excluded	Irrelevant to AI adoption	SH.Kim	2024-04-24
481	Seddigh, N; Nandy, B; Bennett, D; Ren, YL; Dolgikh, S; Zeidler, C; Knoetze, J; Muthyala, NS	2019	A Framework & System for Classification of Encrypted Network Traffic using Machine Learning				Excluded	Irrelevant to AI adoption	SH.Kim	2024-04-24
482	Alotaibi, SS; Munshi, AA; Farag, AT; Rakha, OE; Al Sallab, AA; Alotaibi, M	2022	KAB: Knowledge Augmented BERT2BERT Automated Questions-Answering system for Jurisprudential Legal Opinions	INTERNATIONAL JOURNAL OF COMPUTER SCIENCE AND NETWORK SECURITY	10.22937/IJCSNS.2022.22.6.44		Excluded	Irrelevant to AI adoption	SH.Kim	2024-04-24
483	Rachovitsa, A; Johann, N	2022	The Human Rights Implications of the Use of AI in the Digital Welfare State: Lessons Learned from the Dutch SyRI Case	HUMAN RIGHTS LAW REVIEW	10.1093/hrlr/ngac010		Excluded	Irrelevant to AI adoption	SH.Kim	2024-04-24
484	de Silva, BM; Higdon, DM; Brunton, SL; Kutz, JN	2020	Discovery of Physics From Data: Universal Laws and Discrepancies	FRONTIERS IN ARTIFICIAL INTELLIGENCE	10.3389/frai.2020.00025		Excluded	Irrelevant to AI adoption	SH.Kim	2024-04-24
485	Wei, LT; Li, M	2022	Defining the Environmental Public Interest Litigation in the Era of Artificial Intelligence	MOBILE INFORMATION SYSTEMS	10.1155/2022/5823552		Excluded	Irrelevant to AI adoption	SH.Kim	2024-04-24
486	Yüksel, AS; Karabiyik, MA	2023	TraViQuA: Natural Language Driven Traffic Video Querying Using Deep Learning	TRAITEMENT DU SIGNAL	10.18280/ts.400213		Excluded	Irrelevant to AI adoption	SH.Kim	2024-04-24
487	Ong, JCL; Seng, BJJ; Law, JZF; Low, LL; Kwa, ALH; Giacomini, KM; Ting, DSW	2024	Artificial intelligence, ChatGPT, and other large language models for social determinants of health: Current state and future directions	CELL REPORTS MEDICINE	10.1016/j.xcrm.2023.101356		Excluded	Irrelevant to AI adoption	SH.Kim	2024-04-24
488	Yu, Y; Cao, YG; Hou, DD; Disse, M; Brieden, A; Zhang, HY; Yu, RD	2022	The study of artificial intelligence for predicting land use changes in an arid ecosystem	JOURNAL OF GEOGRAPHICAL SCIENCES	10.1007/s11442-022-1969-6		Excluded	Irrelevant to AI adoption	SH.Kim	2024-04-24
489	Agnoloni, T; Tiscornia, D	2010	Semantic Web Standards and Ontologies for Legislative Drafting Support	Consiglio Nazionale delle Ricerche (CNR)			Excluded	Irrelevant to AI adoption	SH.Kim	2024-04-24
490	Yousefi, Y	2022	Notions of Fairness in Automated Decision Making: An Interdisciplinary Approach to Open Issues	University of Bologna	10.1007/978-3-031-12673-4_1		Excluded	Irrelevant to AI adoption	SH.Kim	2024-04-24
491	Ngiam, KY; Khor, IW	2019	Big data and machine learning algorithms for health-care delivery	LANCET ONCOLOGY	10.1016/S1470-2045(19)30149-4		Excluded	Irrelevant to AI adoption	SH.Kim	2024-04-24
492	Fonseca, SC; Lucena, MC; Reis, TM; Cabral, PF; Silva, WA; Santos, FD; Giuntini, FT; Sales, J; IEEE	2021	Automatically Deciding on the Integration of Commits Based on Their Descriptions		10.1109/ASE51524.2021.9678906		Excluded	Irrelevant to AI adoption	SH.Kim	2024-04-24
493	Leoni, L; Ardolino, M; El Baz, J; Gueli, G; Bacchetti, A	2022	The mediating role of knowledge management processes in the effective use of artificial intelligence in manufacturing firms	INTERNATIONAL JOURNAL OF OPERATIONS & PRODUCTION MANAGEMENT	10.1108/IJOPM-05-2022-0282		Excluded	Irrelevant to AI adoption	SH.Kim	2024-04-24
494	Zeni, N; Mich, L; Mylopoulos, J	2016	GaiusT 2.0: Evolution of a Framework for Annotating Legal Documents	University of Trento	10.1007/978-3-319-49157-8_4		Excluded	Irrelevant to AI adoption	SH.Kim	2024-04-24
495	Oliva, A; Altamura, G; Nurchis, MC; Zedda, M; Sessa, G; Cazzato, F; Aulino, G; Sapienza, M; Riccardi, MT; Della Morte, G; Caputo, M; Grassi, S; Damiani, G	2022	Assessing the potentiality of algorithms and artificial intelligence adoption to disrupt patient primary care with a safer and faster medication management: a systematic review protocol	BMJ OPEN	10.1136/bmjopen-2021-057399		Excluded	Irrelevant to legal domain	SH.Kim	2024-04-24
496	Lai, CH; Mok, PKL; Chau, WW; Law, SW	2024	Application of machine learning models on predicting the length of hospital stay in fragility fracture patients	BMC MEDICAL INFORMATICS AND DECISION MAKING	10.1186/s12911-024-02417-2		Excluded	Irrelevant to AI adoption	SH.Kim	2024-04-24
497	Mazur, J; Wloch, R	2024	Embedding digital economy: Fictitious triple movement in the European Union's Artificial Intelligence Act	SOCIAL & LEGAL STUDIES	10.1177/09646639231152866		Excluded	Irrelevant to AI adoption	SH.Kim	2024-04-24
498	Hildebrandt, M	2022	The Issue of Proxies and Choice Architectures. Why EU Law Matters for Recommender Systems	FRONTIERS IN ARTIFICIAL INTELLIGENCE	10.3389/frai.2022.789076		Excluded	Irrelevant to AI adoption	SH.Kim	2024-04-24
499	Bride, H; Dong, JS; Hóu, Z; Mahony, B; Oxenham, M	2018	Towards Trustworthy AI for Autonomous Systems	National University of Singapore	10.1007/978-3-030-02450-5_24		Excluded	Irrelevant to AI adoption	SH.Kim	2024-04-24
500	Sirikul, W; Buawangpong, N; Sapbamrer, R; Siviroj, P	2021	Mortality-Risk Prediction Model from Road-Traffic Injury in Drunk Drivers: Machine Learning Approach	INTERNATIONAL JOURNAL OF ENVIRONMENTAL RESEARCH AND PUBLIC HEALTH	10.3390/ijerph181910540		Excluded	Irrelevant to AI adoption	SH.Kim	2024-04-24
501	Thenral, M; Annamalai, A	2021	Challenges of Building, Deploying, and Using AI-Enabled Telepsychiatry Platforms for Clinical Practice Among Urban Indians: A Qualitative Study	INDIAN JOURNAL OF PSYCHOLOGICAL MEDICINE	10.1177/0253717620973414		Excluded	Irrelevant to AI adoption	SH.Kim	2024-04-24
502	Vasilev, R; Mareva, V; Benkova, K; Kirilova-Moutafova, IS	2019	Psychosocial and Legal Aspects of Penitentiary Work in Bulgaria	BRAIN-BROAD RESEARCH IN ARTIFICIAL INTELLIGENCE AND NEUROSCIENCE			Excluded	Irrelevant to AI adoption	SH.Kim	2024-04-24
503	Rex, DK	2020	Can we do resect and discard with artificial intelligence-assisted colon polyp "optical biopsy?"	TECHNIQUES AND INNOVATIONS IN GASTROINTESTINAL ENDOSCOPY	10.1016/j.tgie.2019.150638		Excluded	Irrelevant to AI adoption	SH.Kim	2024-04-24
504	Salazar, LHA; Leithardt, VRQ; Parreira, WD; Fernandes, ADM; Barbosa, JLV; Correia, SD	2022	Application of Machine Learning Techniques to Predict a Patient's No-Show in the Healthcare Sector	FUTURE INTERNET	10.3390/fi14010003		Excluded	Irrelevant to AI adoption	SH.Kim	2024-04-24
505	Pierce, RL; Van Biesen, W; Van Cauwenberge, D; Decruyenaere, J; Sterckx, S	2022	Explainability in medicine in an era of AI-based clinical decision support systems	FRONTIERS IN GENETICS	10.3389/fgene.2022.903600		Excluded	Irrelevant to AI adoption	SH.Kim	2024-04-24
506	Mello, MM; Guha, N	2024	Understanding Liability Risk from Using Health Care Artificial Intelligence Tools	NEW ENGLAND JOURNAL OF MEDICINE	10.1056/NEJMhle2308901		Excluded	Irrelevant to legal domain	SH.Kim	2024-04-24
507	Wasim, MU; Ibrahim, AAZA; Bouvry, P; Limba, T; IEEE	2017	Law as a Service (LaaS): Enabling Legal Protection over a Blockchain Network	University of Luxembourg			Excluded	Irrelevant to AI adoption	SH.Kim	2024-04-24
508	Yurievich, MA; Vladimitovna, GY; Anatolievna, PD; Igorevna, MO	2019	Deadly Automatic Systems: Ethical And Legal Problems	JOURNAL OF POLITICS AND LAW	10.5539/jpl.v12n4p50		Excluded	Irrelevant to AI adoption	SH.Kim	2024-04-24
509	Andrade, F; Novais, P; Machado, J; Neves, J	2007	Contracting agents: legal personality and representation	ARTIFICIAL INTELLIGENCE AND LAW	10.1007/s10506-007-9046-0		Excluded	Irrelevant to AI adoption	SH.Kim	2024-04-24
510	Fioriglio, G	2019	Automation, Legislative Production and Modernization of the Legislative Machine: The New Frontiers of Artificial Intelligence Applied to Law and e-Democracy		10.3233/FAIA190007		Excluded	Irrelevant to AI adoption	SH.Kim	2024-04-24
511	Mohanty, NR; Jugade, C; Patne, V; Ingole, D; Sonawane, D; IEEE	2022	FPGA Implementation of Low Complexity Nonlinear Model Predictive Control Using Deep Learning Approach	College of Engineering Pune	10.1109/ICC56513.2022.10093340		Excluded	Irrelevant to AI adoption	SH.Kim	2024-04-24
512	Zhang, YT; Dai, B; Zhong, Y	2022	The Establishment and Optimization of Public Emotion Network Communication Model using Deep Learning	INTERNATIONAL JOURNAL OF HUMANOID ROBOTICS	10.1142/S0219843622400102		Excluded	Irrelevant to AI adoption	SH.Kim	2024-04-24
513	Behl, A; Sampat, B; Pereira, V; Jabbour, CJC	2023	The role played by responsible artificial intelligence (RAI) in improving supply chain performance in the MSME sector: an empirical inquiry	ANNALS OF OPERATIONS RESEARCH	10.1007/s10479-023-05624-8		Excluded	Irrelevant to AI adoption	SH.Kim	2024-04-24
514	Wang, RS; Li, JN; Shi, WB; Li, X	2021	Application of Artificial Intelligence Techniques in Operating Mode of Professors' Academic Governance in American Research Universities	WIRELESS COMMUNICATIONS & MOBILE COMPUTING	10.1155/2021/3415125		Excluded	Irrelevant to legal domain	SH.Kim	2024-04-24
515	Ams, S	2023	Blurred lines: the convergence of military and civilian uses of AI & data use and its impact on liberal democracy	INTERNATIONAL POLITICS	10.1057/s41311-021-00351-y		Excluded	Irrelevant to AI adoption	SH.Kim	2024-04-24
516	Nogaroli, R; Silva, RD	2023	LUSO-BRAZILIAN PERSPECTIVES ON ARTIFICIAL INTELLIGENCE AND BIG DATA IN THE DIAGNOSIS AND TREATMENT OF COVID-19: NEW CHALLENGES TO PERSONAL DATA PROTECTION	MEDICINE AND LAW			Excluded	Irrelevant to AI adoption	SH.Kim	2024-04-24
517	Murdaca, G; Caprioli, S; Tonacci, A; Billeci, L; Greco, M; Negrini, S; Cittadini, G; Zentilin, P; Spagnolo, EV; Gangemi, S	2021	A Machine Learning Application to Predict Early Lung Involvement in Scleroderma: A Feasibility Evaluation	DIAGNOSTICS	10.3390/diagnostics11101880		Excluded	Irrelevant to AI adoption	SH.Kim	2024-04-24
518	Okumura, A; Komeiji, S; Sakaguchi, M; Tabuchi, M; Hattori, H	2019	Identity Verification Using Face Recognition for Artificial-Intelligence Electronic Forms with Speech Interaction		10.1007/978-3-030-22351-9_4		Excluded	Irrelevant to AI adoption	SH.Kim	2024-04-24
519	Carlo, A; Manti, NP; Semesta, BA; Casamassima, F; Boschetti, N; Breda, P; Rahloff, T	2023	The importance of cybersecurity frameworks to regulate emergent AI technologies for space applications	JOURNAL OF SPACE SAFETY ENGINEERING	10.1016/j.jsse.2023.08.002		Excluded	Irrelevant to legal domain	SH.Kim	2024-04-24
520	Hardcastle, VG	2020	Group-to-individual (G2i) inferences: challenges in modeling how the U.S. court system uses brain data	ARTIFICIAL INTELLIGENCE AND LAW	10.1007/s10506-018-9234-0		Excluded	Irrelevant to AI adoption	SH.Kim	2024-04-24
521	Bouderhem, R	2024	Shaping the future of AI in healthcare through ethics and governance	HUMANITIES & SOCIAL SCIENCES COMMUNICATIONS	10.1057/s41599-024-02894-w		Excluded	Irrelevant to AI adoption	SH.Kim	2024-04-24
522	Maldonado-Meléndez, MA	2024	The transit from digital administration towards an algorithmic Public Administration in the era of Artificial Intelligence: The need for a guarantee constitutional and legal system in the provision of public services in Peru	REVISTA DE DERECHO POLITICO	10.5944/rdp.120.2024.41775		Excluded	Irrelevant to AI adoption	SH.Kim	2024-04-24
523	Li, C; Guo, WS; Sun, SC; Al-Rubaye, S; Tsourdos, A	2020	Trustworthy Deep Learning in 6G-Enabled Mass Autonomy: From Concept to Quality-of-Trust Key Performance Indicators	IEEE VEHICULAR TECHNOLOGY MAGAZINE	10.1109/MVT.2020.3017181		Excluded	Irrelevant to AI adoption	SH.Kim	2024-04-24
524	Chen, BE; Zhang, HM; Sun, RQ; Pan, JW	2023	Research on public satisfaction of government typhoon emergency management under artificial intelligence: An empirical analysis based on Xuwen County	AIMS GEOSCIENCES	10.3934/geosci.2023026		Excluded	Irrelevant to AI adoption	SH.Kim	2024-04-24
525	Daley, BJ; Ni'Man, M; Neves, MR; Huda, MSB; Marsh, W; Fenton, NE; Hitman, GA; McLachlan, S	2022	mHealth apps for gestational diabetes mellitus that provide clinical decision support or artificial intelligence: A scoping review	DIABETIC MEDICINE	10.1111/dme.14735		Excluded	Irrelevant to AI adoption	SH.Kim	2024-04-24
526	Reddy, CD; Van den Eynde, J; Kutty, S	2022	Artificial intelligence in perinatal diagnosis and management of congenital heart disease	SEMINARS IN PERINATOLOGY	10.1016/j.semperi.2022.151588		Excluded	Irrelevant to AI adoption	SH.Kim	2024-04-24
527	Himanen, L; Jäger, MOJ; Morooka, EV; Canova, FF; Ranawat, YS; Gao, DZ; Rinke, P; Foster, AS	2020	DScribe: Library of descriptors for machine learning in materials science	COMPUTER PHYSICS COMMUNICATIONS	10.1016/j.cpc.2019.106949		Excluded	Irrelevant to AI adoption	SH.Kim	2024-04-24
528	Maris, MT; Koçar, A; Willems, DL; Pols, J; Tan, HL; Lindinger, GL; Bak, MAR	2024	Ethical use of artificial intelligence to prevent sudden cardiac death: an interview study of patient perspectives	BMC MEDICAL ETHICS	10.1186/s12910-024-01042-y		Excluded	Irrelevant to AI adoption	SH.Kim	2024-04-24
529	Zawati, MH; Lang, MC	2024	Does an App a Day Keep the Doctor Away? AI Symptom Checker Applications, Entrenched Bias, and Professional Responsibility	JOURNAL OF MEDICAL INTERNET RESEARCH	10.2196/50344		Excluded	Irrelevant to AI adoption	SH.Kim	2024-04-24
530	David, W; Pappalepore, P; Stefanova, A; Sarbu, BA	2020	AI-Powered Lethal Autonomous Weapon Systems in Defence Transformation. Impact and Challenges		10.1007/978-3-030-43890-6_27		Excluded	Irrelevant to AI adoption	SH.Kim	2024-04-24
531	Kurtpinar, EO	2024	Privacy's Sky-High Battle: The Use of Unmanned Aircraft Systems for Law Enforcement in the European Union	JOURNAL OF INTELLIGENT & ROBOTIC SYSTEMS	10.1007/s10846-024-02071-w		Excluded	Irrelevant to AI adoption	SH.Kim	2024-04-24
532	Sun, X; Pei, ZB; Qu, J	2022	Legal Analysis of the Right to Privacy Protection in the Age of Artificial Intelligenced	Dalian Ocean University	10.1007/978-3-031-13870-6_51		Excluded	Irrelevant to AI adoption	SH.Kim	2024-04-24
533	Bao, QB; Zan, HY; Gong, PY; Chen, JY; Xiao, YH	2019	Charge Prediction with Legal Attention	Zhengzhou University	10.1007/978-3-030-32233-5_35		Excluded	Irrelevant to AI adoption	SH.Kim	2024-04-24
534	Wahid, SA; Asad, A; Mohammadi, F	2024	A Survey on Neuromorphic Architectures for Running Artificial Intelligence Algorithms	ELECTRONICS	10.3390/electronics13152963		Excluded	Irrelevant to AI adoption	SH.Kim	2024-04-24
535	Pradhan, M; Bhattacharya, BB	2021	A survey of digital circuit testing in the light of machine learning	WILEY INTERDISCIPLINARY REVIEWS-DATA MINING AND KNOWLEDGE DISCOVERY	10.1002/widm.1360		Excluded	Irrelevant to AI adoption	SH.Kim	2024-04-24
536	Regina, P; De Capitani, E	2022	Digital Innovation and Migrants' Integration: Notes on EU Institutional and Legal Perspectives and Criticalities	SOCIAL SCIENCES-BASEL	10.3390/socsci11040144		Excluded	Irrelevant to AI adoption	SH.Kim	2024-04-24
537	Dhabliya, D; Kulkarni, SV; Jadhav, N; Ubale, SA; Sharma, P; Gavali, AB; Kadam, YR; Gaidhane, A	2024	Strategic integration of artificial intelligence in public health: Policy recommendations for improved healthcare delivery	JOURNAL OF KRISHNA INSTITUTE OF MEDICAL SCIENCES UNIVERSITY			Excluded	Irrelevant to legal domain	SH.Kim	2024-04-24
538	Brandao, R; Oliveira, C; Peres, SM; da Silva, L; Papp, M; Veiga, JPC; Beçak, R; Camargo, L	2022	Artificial Intelligence, Algorithmic Transparency and Public Policies: The Case of Facial Recognition Technologies in the Public Transportation System of Large Brazilian Municipalities	Universidade de Sao Paulo	10.1007/978-3-031-21686-2_39		Excluded	Irrelevant to AI adoption	SH.Kim	2024-04-24
539	Begishev, IR	2021	Limits of criminal law regulation of robotics	VESTNIK OF SAINT PETERSBURG UNIVERSITY-LAW-VESTNIK SANKT-PETERBURGSKOGO UNIVERSITETA-PRAVO	10.21638/spbu14.2021.303		Excluded	Irrelevant to AI adoption	SH.Kim	2024-04-24
540	Ashley, KD; Rissland, EL	2003	Law, learning and representation	ARTIFICIAL INTELLIGENCE	10.1016/S0004-3702(03)00109-7		Excluded	Irrelevant to AI adoption	SH.Kim	2024-04-24
541	Turchin, A	2019	Assessing the future plausibility of catastrophically dangerous AI	FUTURES	10.1016/j.futures.2018.11.007		Excluded	Irrelevant to AI adoption	SH.Kim	2024-04-24
542	Gallagher, LK; Williams, JM; Lazzeri, D; Chennault, C; Jourdain, S; O'Leary, P; Condon, LE; Maxwell, RM	2021	Sandtank-ML: An Educational Tool at the Interface of Hydrology and Machine Learning	WATER	10.3390/w13233328		Excluded	Irrelevant to AI adoption	SH.Kim	2024-04-24
543	Bargellesi, N; Beghi, A; Rampazzo, M; Susto, GA	2021	AutoSS: A Deep Learning-Based Soft Sensor for Handling Time-Series Input Data	IEEE ROBOTICS AND AUTOMATION LETTERS	10.1109/LRA.2021.3091012		Excluded	Irrelevant to AI adoption	SH.Kim	2024-04-24
544	Kamyabi, A; Iyamu, I; Saini, M; May, C; McKee, G; Choi, A	2024	Advocating for population health: The role of public health practitioners in the age of artificial intelligence	CANADIAN JOURNAL OF PUBLIC HEALTH-REVUE CANADIENNE DE SANTE PUBLIQUE	10.17269/s41997-024-00881-x		Excluded	Irrelevant to AI adoption	SH.Kim	2024-04-24
545	Khan, MM; Ilyas, MU; Saleem, S; Alowibdi, JS; Alkatheiri, MS	2019	Emerging Computer Vision Based Machine Learning Issues for Smart Cities	University of Jeddah	10.1007/978-3-030-30809-4_29		Excluded	Irrelevant to AI adoption	SH.Kim	2024-04-24
546	Tortora, L; Meynen, G; Bijlsma, J; Tronci, E; Ferracuti, S	2020	Neuroprediction and AI in Forensic Psychiatry and Criminal Justice: A Neurolaw Perspective	FRONTIERS IN PSYCHOLOGY	10.3389/fpsyg.2020.00220		Excluded	Irrelevant to AI adoption	SH.Kim	2024-04-24
547	Brkan, M; Bonnet, G	2020	Legal and Technical Feasibility of the GDPR's Quest for Explanation of Algorithmic Decisions: of Black Boxes, White Boxes and Fata Morganas	EUROPEAN JOURNAL OF RISK REGULATION	10.1017/err.2020.10		Excluded	Irrelevant to AI adoption	SH.Kim	2024-04-24
548	Wang, SL; Zhang, JQ; Wang, P; Law, J; Calinescu, R; Mihaylova, L	2024	A deep learning-enhanced Digital Twin framework for improving safety and reliability in human-robot collaborative manufacturing	ROBOTICS AND COMPUTER-INTEGRATED MANUFACTURING	10.1016/j.rcim.2023.102608		Excluded	Irrelevant to AI adoption	SH.Kim	2024-04-24
549	Martins, MAF; Rodrigues, AE; Loureiro, JM; Ribeiro, AM; Nogueira, IBR	2021	Artificial Intelligence-oriented economic non-linear model predictive control applied to a pressure swing adsorption unit: Syngas purification as a case study	SEPARATION AND PURIFICATION TECHNOLOGY	10.1016/j.seppur.2021.119333		Excluded	Irrelevant to AI adoption	SH.Kim	2024-04-24
550	Rosellini, AJ; Stein, MB; Benedek, DM; Bliese, PD; Chiu, WT; Hwang, I; Monahan, J; Nock, MK; Sampson, NA; Street, AE; Zaslavsky, AM; Ursano, RJ; Kessler, RC	2018	Predeployment predictors of psychiatric disorder-symptoms and interpersonal violence during combat deployment	DEPRESSION AND ANXIETY	10.1002/da.22807		Excluded	Irrelevant to AI adoption	SH.Kim	2024-04-24
551	Wong, WY; Al-Ani, AKI; Hasikin, K; Khairuddin, ASM; Razak, SA; Hizaddin, HF; Mokhtar, MI; Azizan, MM	2021	Water, Soil and Air Pollutants' Interaction on Mangrove Ecosystem and Corresponding Artificial Intelligence Techniques Used in Decision Support Systems-A Review	IEEE ACCESS	10.1109/ACCESS.2021.3099107		Excluded	Irrelevant to AI adoption	SH.Kim	2024-04-24
552	Biesner, D; Ramamurthy, R; Stenzel, R; Lübbering, M; Hillebrand, L; Ladi, A; Pielka, M; Loitz, R; Bauckhage, C; Sifa, R	2022	Anonymization of German financial documents using neural network-based language models with contextual word representations	INTERNATIONAL JOURNAL OF DATA SCIENCE AND ANALYTICS	10.1007/s41060-021-00285-x		Excluded	Irrelevant to AI adoption	SH.Kim	2024-04-24
553	Sood, K; Singh, S; Behl, A; Sindhwani, R; Kaur, S; Pereira, V	2023	Identification and prioritization of the risks in the mass adoption of artificial intelligence-driven stable coins: The quest for optimal resource utilization	RESOURCES POLICY	10.1016/j.resourpol.2022.103235		Excluded	Irrelevant to AI adoption	SH.Kim	2024-04-24
554	Abu Shamma, S; Ayasa, A; Sleem, W; Yahya, A; IEEE	2020	Information Extraction from Arabic Law Documents	Birzeit University	10.1109/AICT50176.2020.9368577		Excluded	Irrelevant to AI adoption	SH.Kim	2024-04-24
555	Armour, J; Parnham, R; Sako, M	2022	AUGMENTED LAWYERING	UNIVERSITY OF ILLINOIS LAW REVIEW			Excluded	Irrelevant to AI adoption	SH.Kim	2024-04-24
556	Serra, I; Girardi, R; Novais, P	2014	Evaluating techniques for learning non-taxonomic relationships of ontologies from text	EXPERT SYSTEMS WITH APPLICATIONS	10.1016/j.eswa.2014.02.042		Excluded	Irrelevant to AI adoption	SH.Kim	2024-04-24
557	Etienne, H; Hamdi, S; Le Roux, M; Camuset, J; Khalife-Hocquemiller, T; Giol, M; Debrosse, D; Assouad, J	2020	Artificial intelligence in thoracic surgery: past, present, perspective and limits	EUROPEAN RESPIRATORY REVIEW	10.1183/16000617.0010-2020		Excluded	Irrelevant to AI adoption	SH.Kim	2024-04-24
558	Elhalawani, H; Lin, TA; Volpe, S; Mohamed, ASR; White, AL; Zafereo, J; Wong, AJ; Berends, JE; AboHashem, S; Williams, B; Aymard, JM; Kanwar, A; Perni, S; Rock, CD; Cooksey, L; Campbell, S; Yang, P; Nguyen, K; Ger, RB; Cardenas, CE; Fave, XJ; Sansone, C; Piantadosi, G; Marrone, S; Liu, RJ; Huang, C; Yu, KX; Li, TF; Yu, Y; Zhang, YY; Zhu, HT; Morris, JS; Baladandayuthapani, V; Shumway, JW; Ghosh, A…	2018	Machine Learning Applications in Head and Neck Radiation Oncology: Lessons From Open-Source Radiomics Challenges	FRONTIERS IN ONCOLOGY	10.3389/fonc.2018.00294		Excluded	Irrelevant to AI adoption	SH.Kim	2024-04-24
559	Su, S; Gu, DH; Lai, JY; Arcilla, N; Su, TY	2024	A novel deep learning-based bioacoustic approach for identification of look-alike white-eye (Zosterops) species traded in wildlife markets	IBIS	10.1111/ibi.13309		Excluded	Irrelevant to AI adoption	SH.Kim	2024-04-24
560	Branting, LK	2003	A reduction-graph model of precedent in legal analysis	ARTIFICIAL INTELLIGENCE	10.1016/S0004-3702(03)00102-4		Excluded	Irrelevant to AI adoption	SH.Kim	2024-04-24
561	Chen, JY; Du, L; Liu, M; Zhou, XB	2022	Mulan: A Multiple Residual Article-Wise Attention Network for Legal Judgment Prediction	ACM TRANSACTIONS ON ASIAN AND LOW-RESOURCE LANGUAGE INFORMATION PROCESSING	10.1145/3503157		Excluded	Irrelevant to AI adoption	SH.Kim	2024-04-24
562	Gámez-Granados, JC; Irurita, J; Pérez, R; González, A; Damas, S; Alemán, I; Cordón, O	2022	Automating the decision making process of Todd's age estimation method from the pubic symphysis with explainable machine learning	INFORMATION SCIENCES	10.1016/j.ins.2022.08.110		Excluded	Irrelevant to AI adoption	SH.Kim	2024-04-24
563	Deng, XJ; Tian, Y; Yi, LZ; Yang, LT; Xia, YZ; Tang, X; Zhu, CL	2022	Resilient Deployment of Smart Nodes for Improving Confident Information Coverage in 5G IoT	ACM TRANSACTIONS ON SENSOR NETWORKS	10.1145/3526196		Excluded	Irrelevant to AI adoption	SH.Kim	2024-04-24
564	Liu, J; Wu, JY; Luo, XD	2021	Chinese Judicial Summarising Based on Short Sentence Extraction and GPT-2	Guangxi Normal University	10.1007/978-3-030-82147-0_31		Excluded	Irrelevant to AI adoption	SH.Kim	2024-04-24
565	Luo, HT; Wang, S	2018	The Construction and Application of The Legal Corpus	Education University of Hong Kong (EdUHK)	10.1007/978-3-319-73573-3_41		Excluded	Irrelevant to AI adoption	SH.Kim	2024-04-24
566	Ruiz, RL	2024	AL AND PORNOGRAPHY: NABIGATING BETWEEN LAW AND CREATION	REVISTA GENERAL DE DERECHO PENAL			Excluded	Irrelevant to AI adoption	SH.Kim	2024-04-24
567	Ahrens, L; Ahrens, J; Schotten, HD	2024	A machine learning approach to color space Euclidisation	COLOR RESEARCH AND APPLICATION	10.1002/col.22897		Excluded	Irrelevant to AI adoption	SH.Kim	2024-04-24
568	Bednarz, Z; Manwaring, K	2022	Hidden depths: The effects of extrinsic data collection on consumer insurance contracts	COMPUTER LAW & SECURITY REVIEW	10.1016/j.clsr.2022.105667		Excluded	Irrelevant to AI adoption	SH.Kim	2024-04-24
569	Micheli, M; Gevaert, CM; Carman, M; Craglia, M; Daemen, E; Ibrahim, RE; Kotsev, A; Mohamed-Ghouse, Z; Schade, S; Schneider, I; Shanley, LA; Tartaro, A; Vespe, M	2022	AI ethics and data governance in the geospatial domain of Digital Earth	BIG DATA & SOCIETY	10.1177/20539517221138767		Excluded	Irrelevant to AI adoption	SH.Kim	2024-04-24
570	Dbouk, B; Zaarour, I	2017	Towards a Machine Learning Approach for Earnings Manipulation Detection	ASIAN JOURNAL OF BUSINESS AND ACCOUNTING			Excluded	Irrelevant to AI adoption	SH.Kim	2024-04-24
571	Mylly, UM	2023	Transparent AI? Navigating Between Rules on Trade Secrets and Access to Information	IIC-INTERNATIONAL REVIEW OF INTELLECTUAL PROPERTY AND COMPETITION LAW	10.1007/s40319-023-01328-5		Excluded	Irrelevant to AI adoption	SH.Kim	2024-04-24
572	de Croon, GCHE; Dupeyroux, JJG; Fuller, SB; Marshall, JAR	2022	Insect-inspired AI for autonomous robots	SCIENCE ROBOTICS	10.1126/scirobotics.abl6334		Excluded	Irrelevant to AI adoption	SH.Kim	2024-04-24
573	Alsharekh, MF	2022	Facial Emotion Recognition in Verbal Communication Based on Deep Learning	SENSORS	10.3390/s22166105		Excluded	Irrelevant to AI adoption	SH.Kim	2024-04-24
574	Malodia, S; Ferraris, A; Sakashita, M; Dhir, A; Gavurova, B	2023	Can Alexa serve customers better? AI-driven voice assistant service interactions	JOURNAL OF SERVICES MARKETING	10.1108/JSM-12-2021-0488		Excluded	Irrelevant to AI adoption	SH.Kim	2024-04-24
575	Csányi, GM; Nagy, D; Vági, R; Vadász, JP; Orosz, T	2021	Challenges and Open Problems of Legal Document Anonymization	SYMMETRY-BASEL	10.3390/sym13081490		Excluded	Irrelevant to AI adoption	SH.Kim	2024-04-24
576	Liang, XL; Pan, DR; Yu, JY	2024	Intelligent identification system of wild animals image based on deep learning in biodiversity conservation law	JOURNAL OF COMPUTATIONAL METHODS IN SCIENCES AND ENGINEERING	10.3233/JCM-247185		Excluded	Irrelevant to AI adoption	SH.Kim	2024-04-24
577	Sulis, E; Humphreys, L; Vernero, F; Amantea, IA; Audrito, D; Di Caro, L	2022	Exploiting co-occurrence networks for classification of implicit inter-relationships in legal texts	INFORMATION SYSTEMS	10.1016/j.is.2021.101821		Excluded	Irrelevant to AI adoption	SH.Kim	2024-04-24
578	Walsh, CG; Chaudhry, B; Dua, P; Goodman, KW; Kaplan, B; Kavuluru, R; Solomonides, A; Subbian, V	2020	Stigma, biomarkers, and algorithmic bias: recommendations for precision behavioral health with artificial intelligence	JAMIA OPEN	10.1093/jamiaopen/ooz054		Excluded	Irrelevant to AI adoption	SH.Kim	2024-04-24
579	Cai, L; Jiao, J; Ma, PF; Xie, WX; Wang, YH	2022	Estimation of left ventricular parameters based on deep learning method	MATHEMATICAL BIOSCIENCES AND ENGINEERING	10.3934/mbe.2022312		Excluded	Irrelevant to AI adoption	SH.Kim	2024-04-24
580	Guarino, A; Lettieri, N; Malandrino, D; Zaccagnino, R	2021	A machine learning-based approach to identify unlawful practices in online terms of service: analysis, implementation and evaluation	NEURAL COMPUTING & APPLICATIONS	10.1007/s00521-021-06343-6		Excluded	Irrelevant to AI adoption	SH.Kim	2024-04-24
581	Torresen, J; Saplacan, D; Baselizadeh, A; Mahler, T; IEEE	2023	Machine Excellence Tradeoffs to Ethical and Legal Perspectives	University of Oslo	10.1109/CAI54212.2023.00109		Excluded	Irrelevant to AI adoption	SH.Kim	2024-04-24
582	Csanyi, GM; Vagi, R; Nagy, D; Uveges, I; Vadasz, JP; Megyeri, A; Orosz, T	2022	Building a Production-Ready Multi-Label Classifier for Legal Documents with Digital-Twin-Distiller	APPLIED SCIENCES-BASEL	10.3390/app12031470		Excluded	Irrelevant to AI adoption	SH.Kim	2024-04-24
583	Freedman, RS; Sobkowski, I; AAAI	2010	Surveillance of Parimutuel Wagering Integrity Using Expert Systems and Machine Learning				Excluded	Irrelevant to AI adoption	SH.Kim	2024-04-24
584	Karami, M; Lombaert, H; Rivest-Hénault, D	2023	Real-time simulation of viscoelastic tissue behavior with physics-guided deep learning	COMPUTERIZED MEDICAL IMAGING AND GRAPHICS	10.1016/j.compmedimag.2022.102165		Excluded	Irrelevant to AI adoption	SH.Kim	2024-04-24
585	Kjamilji, A; Savas, E; Levi, A	2021	Efficient Secure Building Blocks With Application to Privacy Preserving Machine Learning Algorithms	IEEE ACCESS	10.1109/ACCESS.2021.3049216		Excluded	Irrelevant to AI adoption	SH.Kim	2024-04-24
586	Ren, HS; Xu, CL; Lyu, Y; Ma, ZJ; Sun, YJ	2023	A thermodynamic-law-integrated deep learning method for high-dimensional sensor fault detection in diverse complex HVAC systems	APPLIED ENERGY	10.1016/j.apenergy.2023.121830		Excluded	Irrelevant to AI adoption	SH.Kim	2024-04-24
587	Dai, FF; Song, Y; Si, WY; Yang, GS; Hu, JH; Wang, XL	2021	Improved CBSO: A distributed fuzzy-based adaptive synthetic oversampling algorithm for imbalanced judicial data	INFORMATION SCIENCES	10.1016/j.ins.2021.04.017		Excluded	Irrelevant to AI adoption	SH.Kim	2024-04-24
588	Kamada, T; IEEE	2015	The issues of automated driving vehicle and the expectations for 3D integration technology	DENSO			Excluded	Irrelevant to AI adoption	SH.Kim	2024-04-24
589	Madan, Rohit; Ashok, Mona	2023	AI adoption and diffusion in public administration: A systematic literature review and future research agenda	Government Information Quarterly	10.1016/j.giq.2022.101774	https://www.sciencedirect.com/science/article/pii/S0740624X22001101	Included		SH.Kim	2024-04-24
590	Patil, AP; Nawal, DJ; Jain, D	2020	Crime Prediction Application Using Artificial Intelligence	Netaji Subhas University of Technology	10.1007/978-3-030-30577-2_20		Excluded	Irrelevant to AI adoption	SH.Kim	2024-04-24
591	Ramanouski, V	2019	Possible Use of AI Technologies in Counterterrorism Responses by Iraqi Security Establishment		10.34190/ECIAIR.19.062		Excluded	Irrelevant to AI adoption	SH.Kim	2024-04-24
592	Pershing, S; Lum, F	2022	The American Academy of Ophthalmology IRIS Registry (Intelligent Research In Sight): current and future state of big data analytics	CURRENT OPINION IN OPHTHALMOLOGY	10.1097/ICU.0000000000000869		Excluded	Irrelevant to AI adoption	SH.Kim	2024-04-24
593	Vuletic, I	2023	Corporate Criminal Liability: An Overview of the Croatian Model after 20 Years of Practice	LAWS	10.3390/laws12020027		Excluded	Irrelevant to AI adoption	SH.Kim	2024-04-24
594	Grau, GI	2023	Defective software and algorithms: some considerations on the liability of the software or AI system developer	IDP-INTERNET LAW AND POLITICS	10.7238/idp.v0i38.406131		Excluded	Irrelevant to AI adoption	SH.Kim	2024-04-24
595	Ossa, LA; Starke, G; Lorenzini, G; Vogt, JE; Shaw, DM; Elger, BS	2022	Re-focusing explainability in medicine	DIGITAL HEALTH	10.1177/20552076221074488		Excluded	Irrelevant to AI adoption	SH.Kim	2024-04-24
596	Feinstein, M; Katz, D; Demaria, S; Hofer, IS	2024	Remote Monitoring and Artificial Intelligence: Outlook for 2050	ANESTHESIA AND ANALGESIA	10.1213/ANE.0000000000006712		Excluded	Irrelevant to AI adoption	SH.Kim	2024-04-24
597	Rao, S; Havewala, AM	2019	Smart Legal Contract migration using Machine Learning		10.1109/DDP.2019.00022		Excluded	Irrelevant to AI adoption	SH.Kim	2024-04-24
598	Bench-Capon, TJM	2017	HYPO'S legacy: introduction to the virtual special issue	ARTIFICIAL INTELLIGENCE AND LAW	10.1007/s10506-017-9201-1		Excluded	Irrelevant to AI adoption	SH.Kim	2024-04-24
599	Braun, M; Hummel, P; Beck, S; Dabrock, P	2021	Primer on an ethics of AI-based decision support systems in the clinic	JOURNAL OF MEDICAL ETHICS	10.1136/medethics-2019-105860		Excluded	Irrelevant to AI adoption	SH.Kim	2024-04-24
600	Jan, C; He, MG; Vingrys, A; Zhu, ZT; Stafford, RS	2024	Diagnosing glaucoma in primary eye care and the role of Artificial Intelligence applications for reducing the prevalence of undetected glaucoma in Australia	EYE	10.1038/s41433-024-03026-z		Excluded	Irrelevant to AI adoption	SH.Kim	2024-04-24
601	Guitton, C; Tamò-Larrieux, A; Mayer, S	2023	Mapping the Issues of Automated Legal Systems: Why Worry About Automatically Processable Regulation?	ARTIFICIAL INTELLIGENCE AND LAW	10.1007/s10506-022-09323-w		Excluded	Irrelevant to AI adoption	SH.Kim	2024-04-24
602	Iacucci, M; Santacroce, G; Zammarchi, I; Maeda, Y; Del Amor, R; Meseguer, P; Kolawole, BB; Chaudhari, U; Di Sabatino, A; Danese, S; Mori, Y; Grisan, E; Naranjo, V; Ghosh, S	2024	Artificial intelligence and endo-histo-omics: new dimensions of precision endoscopy and histology in inflammatory bowel disease	LANCET GASTROENTEROLOGY & HEPATOLOGY	10.1016/S2468-1253(24)00053-0		Excluded	Irrelevant to AI adoption	SH.Kim	2024-04-24
603	Mimouni, N; Nazarenko, A; Salotti, S	2015	A Conceptual Approach for Relational IR: Application to Legal Collections	Universite Paris 13	10.1007/978-3-319-19545-2_19		Excluded	Irrelevant to AI adoption	SH.Kim	2024-04-24
604	Shao, YQ; Wu, YY; Liu, YQ; Mao, JX; Zhang, M; Ma, SP; ASSOC COMP MACHINERY	2021	Investigating User Behavior in Legal Case Retrieval	Tsinghua University	10.1145/3404835.3462876		Excluded	Irrelevant to AI adoption	SH.Kim	2024-04-24
605	Urdan, AT; Marson, C	2024	Morality and Modeling of Intention to use Chatgpt Technology	INTERNATIONAL JOURNAL OF INNOVATION	10.5585/2024.26378		Excluded	Irrelevant to AI adoption	SH.Kim	2024-04-24
606	Kashifi, MT	2024	Robust spatiotemporal crash risk prediction with gated recurrent convolution network and interpretable insights from SHapley additive explanations	ENGINEERING APPLICATIONS OF ARTIFICIAL INTELLIGENCE	10.1016/j.engappai.2023.107379		Excluded	Irrelevant to AI adoption	SH.Kim	2024-04-24
607	Kozik, R; Choras, M; Pawlicki, M; Holubowicz, W; Pallmer, D; Mueller, W; Behmer, EJ; Loumiotis, I; Demestichas, K; Horincars, R; Laudy, C; Faure, D	2019	The Identification and Creation of Ontologies for the Use in Law Enforcement AI Solutions - MAGNETO Platform Use Case	Bydgoszcz University of Science & Technology	10.1007/978-3-030-28374-2_29		Excluded	Irrelevant to AI adoption	SH.Kim	2024-04-24
608	Cheng, XJ; IOP	2019	A Research on the Development of Artificial Intelligence and Consumer Finance in China	Shanghai Jiao Tong University	10.1088/1742-6596/1176/4/042073		Excluded	Irrelevant to AI adoption	SH.Kim	2024-04-24
609	Hua, D; Petrina, N; Young, N; Cho, JG; Poon, SK	2023	Implementing AI-based Computer-Aided Diagnosis for Radiological Detection of Tuberculosis: A Multi-Stage Health Technology Assessment	University of Sydney	10.1109/ICDH60066.2023.00059		Excluded	Irrelevant to AI adoption	SH.Kim	2024-04-24
610	Chi, YC; Wang, HC	2022	Establish a patent risk prediction model for emerging technologies using deep learning and data augmentation	ADVANCED ENGINEERING INFORMATICS	10.1016/j.aei.2021.101509		Excluded	Irrelevant to AI adoption	SH.Kim	2024-04-24
611	Vasiliev, AA; Pechatnova, YV	2020	Legal and environmental problems of personal data protection under commercialization of Big Data	UKRAINIAN JOURNAL OF ECOLOGY	10.15421/2020_218		Excluded	Irrelevant to AI adoption	SH.Kim	2024-04-24
612	Vallejo, PR	2023	AUTOMATED DECISIONS AND DISCRIMINATION AT WORK	REVISTA GENERAL DEL DERECHO DEL TRABAJO Y DE LA SEGURIDAD SOCIAL			Excluded	Irrelevant to AI adoption	SH.Kim	2024-04-24
613	Markov, BV	2022	Morality and law in a digital society br	VESTNIK SANKT-PETERBURGSKOGO UNIVERSITETA-FILOSOFIYA I KONFLIKTOLOGIYA	10.21638/spbu17.2022.406		Excluded	Irrelevant to AI adoption	SH.Kim	2024-04-24
614	Praisler, M; Ciochina, S; Stoica, A; IEEE	2014	Artificial intelligence application built for ATS detection with a new portable hollow fiber IRAS spectrometer	Dunarea De Jos University Galati			Excluded	Irrelevant to AI adoption	SH.Kim	2024-04-24
615	Zohdi, TI	2022	Machine-learning and digital-twins for rapid evaluation and design of injected vaccine immune-system responses	COMPUTER METHODS IN APPLIED MECHANICS AND ENGINEERING	10.1016/j.cma.2022.115315		Excluded	Irrelevant to AI adoption	SH.Kim	2024-04-24
616	Chen, HC; Schroeder, J; Hauck, RV; Ridgeway, L; Atabakhsh, H; Gupta, H; Boarman, C; Rasmussen, K; Clements, AW	2003	COPLINK Connect: information and knowledge management for law enforcement	DECISION SUPPORT SYSTEMS	10.1016/S0167-9236(02)00121-5		Excluded	Irrelevant to AI adoption	SH.Kim	2024-04-24
617	Jain, E; Patel, A; Parwani, AV; Shafi, S; Brar, Z; Sharma, S; Mohanty, SK	2024	Whole Slide Imaging Technology and Its Applications: Current and Emerging Perspectives	INTERNATIONAL JOURNAL OF SURGICAL PATHOLOGY	10.1177/10668969231185089		Excluded	Irrelevant to AI adoption	SH.Kim	2024-04-24
618	Begishev, I	2023	REVIEW OF THE MONOGRAPH ?LAW OF THE DIGITAL ENVIRONMENT? (TIKHON PODSHIVALOV ET AL. (EDS.), 2022)	BRICS LAW JOURNAL	10.21684/2412-2343-2023-10-1-186-194		Excluded	Irrelevant to AI adoption	SH.Kim	2024-04-24
619	Methnani, L; Tubella, AA; Dignum, V; Theodorou, A	2021	Let Me Take Over: Variable Autonomy for Meaningful Human Control	FRONTIERS IN ARTIFICIAL INTELLIGENCE	10.3389/frai.2021.737072		Excluded	Irrelevant to AI adoption	SH.Kim	2024-04-24
620	Wu, HS; Jiang, M; Zhou, P	2023	Artificial Intelligence-Assisted Laser Science and Technology: Status, Opportunities, and Challenges br	CHINESE JOURNAL OF LASERS-ZHONGGUO JIGUANG	10.3788/CJL230692		Excluded	Irrelevant to legal domain	SH.Kim	2024-04-24
621	Brigden, T; Mitchell, C; Hill, ER; Hall, A	2023	Ethical and legal implications of implementing risk algorithms for early detection and screening for oesophageal cancer, now and in the future	PLOS ONE	10.1371/journal.pone.0293576		Excluded	Irrelevant to AI adoption	SH.Kim	2024-04-24
622	Xiao, GQ; Zhou, T; Chen, YD; Hu, YK; Li, KL	2024	Machine Learning-Based Kernel Selector for SpMV Optimization in Graph Analysis	ACM TRANSACTIONS ON PARALLEL COMPUTING	10.1145/3652579		Excluded	Irrelevant to AI adoption	SH.Kim	2024-04-24
623	Dobbie, S; Strafford, H; Pickrell, WO; Fonferko-Shadrach, B; Jones, C; Akbari, A; Thompson, S; Lacey, A	2021	Markup: A Web-Based Annotation Tool Powered by Active Learning	FRONTIERS IN DIGITAL HEALTH	10.3389/fdgth.2021.598916		Excluded	Irrelevant to AI adoption	SH.Kim	2024-04-24
624	Badea, C; Artus, G	2022	Morality, Machines, and the Interpretation Problem: A Value-based, Wittgensteinian Approach to Building Moral Agents	Imperial College London	10.1007/978-3-031-21441-7_9		Excluded	Irrelevant to AI adoption	SH.Kim	2024-04-24
625	Topaloglu, MY; Morrell, EM; Rajendran, S; Topaloglu, U	2021	In the Pursuit of Privacy: The Promises and Predicaments of Federated Learning in Healthcare	FRONTIERS IN ARTIFICIAL INTELLIGENCE	10.3389/frai.2021.746497		Excluded	Irrelevant to AI adoption	SH.Kim	2024-04-24
626	Starke, G; De Clercq, E; Borgwardt, S; Elger, BS	2021	Computing schizophrenia: ethical challenges for machine learning in psychiatry	PSYCHOLOGICAL MEDICINE	10.1017/S0033291720001683		Excluded	Irrelevant to AI adoption	SH.Kim	2024-04-24
627	Ottersböock, N; Urban, I; Reyes, CC; Peters, S; Boiteux, C	2024	Employee Acceptance for AI Based Knowledge Transfer: Conception, Realization and Results of an ELSI plus UX Workshop	Helmholtz Association	10.1016/j.procs.2024.01.022		Excluded	Irrelevant to AI adoption	SH.Kim	2024-04-24
628	Günther, MP; Kirchebner, J; Lau, S	2020	Identifying Direct Coercion in a High Risk Subgroup of Offender Patients With Schizophrenia via Machine Learning Algorithms	FRONTIERS IN PSYCHIATRY	10.3389/fpsyt.2020.00415		Excluded	Irrelevant to AI adoption	SH.Kim	2024-04-24
629	Moodley, K; Hernandez-Serrano, PV; Zaveri, AJ; Schaper, MGH; Dumontier, M; Van Dijck, G	2020	The Case for a Linked Data Research Engine for Legal Scholars	EUROPEAN JOURNAL OF RISK REGULATION	10.1017/err.2019.51		Excluded	Irrelevant to AI adoption	SH.Kim	2024-04-24
630	Guo, JJ; Qi, JT; Wang, MM; Wu, C; Ping, Y; Li, S; Jin, J	2023	Distributed cooperative obstacle avoidance and formation reconfiguration for multiple quadrotors: Theory and experiment	AEROSPACE SCIENCE AND TECHNOLOGY	10.1016/j.ast.2023.108218		Excluded	Irrelevant to AI adoption	SH.Kim	2024-04-24
631	Kohli, M; Kar, AK; Sinha, S; Kohli, S	2024	Stakeholder perception towards a machine-learning-based digital platform for detection and management of autism spectrum disorder	EXPERT SYSTEMS	10.1111/exsy.13545		Excluded	Irrelevant to AI adoption	SH.Kim	2024-04-24
632	Pruski, M	2024	What does it mean for a clinical AI to be just: conflicts between local fairness and being fit-for-purpose?	JOURNAL OF MEDICAL ETHICS	10.1136/jme-2023-109675		Excluded	Irrelevant to AI adoption	SH.Kim	2024-04-24
633	Markova, OV; Listopad, EY; Shelygov, AV; Fedorov, AG; Kiselevich, IV	2021	Economic and legal aspects of the innovative activity of enterprises in the context of the digital economy	NEXO REVISTA CIENTIFICA			Excluded	Irrelevant to AI adoption	SH.Kim	2024-04-24
634	Kundert-Gibbs, J; Potter, WD	2016	Hooked on Springs	University System of Georgia	10.1109/CSCI.2016.206		Excluded	Irrelevant to AI adoption	SH.Kim	2024-04-24
635	Linthicum, KP; Schafer, KM; Ribeiro, JD	2019	Machine learning in suicide science: Applications and ethics	BEHAVIORAL SCIENCES & THE LAW	10.1002/bsl.2392		Excluded	Irrelevant to AI adoption	SH.Kim	2024-04-24
636	Ambrose, ML; IEEE	2014	THE LAW AND THE LOOP	Georgetown University			Excluded	Irrelevant to AI adoption	SH.Kim	2024-04-24
637	da Silva, LA; dos Santos, EM; Araujo, L; Freire, NS; Vasconcelos, M; Giusti, R; Ferreira, D; Jesus, AS; Pimentel, A; Cruz, CFS; Belem, RJS; Costa, AS; da Silva, OA	2021	Spatio-Temporal Deep Learning-Based Methods for Defect Detection: An Industrial Application Study Case	APPLIED SCIENCES-BASEL	10.3390/app112210861		Excluded	Irrelevant to AI adoption	SH.Kim	2024-04-24
638	Rabelo, J; Kim, MY; Goebel, R	2021	The Application of Text Entailment Techniques in COLIEE 2020	University of Alberta	10.1007/978-3-030-79942-7_16		Excluded	Irrelevant to AI adoption	SH.Kim	2024-04-24
639	Niu, HT; Ma, CB; Han, P; Li, SY; Ma, Q	2020	A Novel Semantic Cohesion Approach for Chinese Airworthiness Regulations: Theory and Application	IEEE ACCESS	10.1109/ACCESS.2020.3046294		Excluded	Irrelevant to AI adoption	SH.Kim	2024-04-24
640	Xia, J; Yan, YC; Ji, L	2022	RETRACTED: Research on control strategy and policy optimal scheduling based on an improved genetic algorithm (Retracted article. See DEC, 2022)	NEURAL COMPUTING & APPLICATIONS	10.1007/s00521-021-06415-7		Excluded	Irrelevant to AI adoption	SH.Kim	2024-04-24
641	Lei, LP	2022	Emergency Information Communication Structure by Using Multimodel Fusion and Artificial Intelligence Algorithm	COMPUTATIONAL INTELLIGENCE AND NEUROSCIENCE	10.1155/2022/3029039		Excluded	Irrelevant to AI adoption	SH.Kim	2024-04-24
642	Bajgar, O; Horenovsky, J	2023	Negative Human Rights as a Basis for Long-term AI Safety and Regulation	JOURNAL OF ARTIFICIAL INTELLIGENCE RESEARCH			Excluded	Irrelevant to AI adoption	SH.Kim	2024-04-24
643	Jacobs, G; van Houdt, F; Coons, G	2024	Studying Surveillance AI-cologies in Public Safety: How AI Is in the World and the World in AI	SURVEILLANCE & SOCIETY			Excluded	Irrelevant to AI adoption	SH.Kim	2024-04-24
644	Sun, JL	2021	Application of Image Segmentation Algorithm Based on Partial Differential Equation in Legal Case Text Classification	ADVANCES IN MATHEMATICAL PHYSICS	10.1155/2021/4062200		Excluded	Irrelevant to AI adoption	SH.Kim	2024-04-24
645	Cancela-Outeda, C	2024	The EU's ' s AI act: A framework for collaborative governance	INTERNET OF THINGS	10.1016/j.iot.2024.101291		Excluded	Irrelevant to AI adoption	SH.Kim	2024-04-24
646	Wang, XK; Wu, YC; Ji, XL; Fu, HP	2024	Algorithmic discrimination: examining its types and regulatory measures with emphasis on US legal practices	FRONTIERS IN ARTIFICIAL INTELLIGENCE	10.3389/frai.2024.1320277		Excluded	Irrelevant to AI adoption	SH.Kim	2024-04-24
647	Zerilli, J; Knott, A; Maclaurin, J; Gavaghan, C	2019	Algorithmic Decision-Making and the Control Problem	MINDS AND MACHINES	10.1007/s11023-019-09513-7		Excluded	Irrelevant to AI adoption	SH.Kim	2024-04-24
648	Wang, Y; Yang, LP; Wu, J; Song, ZS; Shi, L	2022	Mining Campus Big Data: Prediction of Career Choice Using Interpretable Machine Learning Method	MATHEMATICS	10.3390/math10081289		Excluded	Irrelevant to AI adoption	SH.Kim	2024-04-24
649	Hirt, R; Kuehl, N; Martin, D; Satzger, G	2023	Enabling inter-organizational analytics in business networks through meta machine learning	INFORMATION TECHNOLOGY & MANAGEMENT	10.1007/s10799-023-00399-7		Excluded	Irrelevant to AI adoption	SH.Kim	2024-04-24
650	Sourdin, Tania	2018	Judge v Robot? Artificial Intelligence and Judicial Decision-Making	University of New South Wales Law Journal	10.53637/ZGUX2213	https://www.unswlawjournal.unsw.edu.au/article/judge-v-robot-artificial-intelligence-and-judicial-decision-making/	Included		SH.Kim	2024-04-24
651	Valente, A	2005	Types and roles of legal ontologies	LAW AND THE SEMANTIC WEB: LEGAL ONTOLOGIES, METHODOLOGIES, LEGAL INFORMATION RETRIEVAL, AND APPLICATIONS			Excluded	Irrelevant to AI adoption	SH.Kim	2024-04-24
652	Begishev, IR	2021	CRIMINOLOGICAL CLASSIFICATION OF ROBOTS: RISK-BASED APPROACH	PRAVOPRIMENENIE-LAW ENFORCEMENT REVIEW	10.24147/2542-1514.2021.5(1).185-201		Excluded	Irrelevant to AI adoption	SH.Kim	2024-04-24
653	Fan, YD; Li, Q; Mao, HK; Jiang, F	2024	Magnetoencephalography Decoding Transfer Approach: From Deep Learning Models to Intrinsically Interpretable Models	IEEE JOURNAL OF BIOMEDICAL AND HEALTH INFORMATICS	10.1109/JBHI.2024.3365051		Excluded	Irrelevant to AI adoption	SH.Kim	2024-04-24
654	Himler, P; Landauer, M; Skopik, F; Wurzenberger, M	2024	Anomaly detection in log-event sequences: A federated deep learning approach and open challenges	MACHINE LEARNING WITH APPLICATIONS	10.1016/j.mlwa.2024.100554		Excluded	Irrelevant to AI adoption	SH.Kim	2024-04-24
655	Luo, ZJ; Zuo, RG; Xiong, YH	2022	Visual Interpretable Deep Learning Algorithm for Geochemical Anomaly Recognition	NATURAL RESOURCES RESEARCH	10.1007/s11053-022-10080-5		Excluded	Irrelevant to AI adoption	SH.Kim	2024-04-24
656	Ikebata, H; Hongo, K; Isomura, T; Maezono, R; Yoshida, R	2017	Bayesian molecularL design with a chemical language model	JOURNAL OF COMPUTER-AIDED MOLECULAR DESIGN	10.1007/s10822-016-0008-z		Excluded	Irrelevant to AI adoption	SH.Kim	2024-04-24
657	Vargas, DD; Recalde, CC; Vargas, SD	2023	APPLICATION OF THE ISO 27001 ISMS IN THE SOCIAL REHABILITATION SYSTEM OF ECUADOR	REVISTA UNIVERSIDAD Y SOCIEDAD			Excluded	Irrelevant to AI adoption	SH.Kim	2024-04-24
658	Feng, RM; Feng, XH; IEEE Computer Society	2021	Robot, Edge Intelligence and Data Survey	Hebei University of Science & Technology	10.1109/DASC-PICom-CBDCom-CyberSciTech52372.2021.00140		Excluded	Irrelevant to AI adoption	SH.Kim	2024-04-24
659	Ruan, F; Zhang, X; Zhu, DW; Xu, ZY; Wan, SH; Qi, LY	2020	Deep learning for real-time image steganalysis: a survey	JOURNAL OF REAL-TIME IMAGE PROCESSING	10.1007/s11554-019-00915-5		Excluded	Irrelevant to AI adoption	SH.Kim	2024-04-24
660	Azzam, M; Beckmann, R	2024	How AI Helps to Increase Organizations' Capacity to Manage Complexity - A Research Perspective and Solution Approach Bridging Different Disciplines	IEEE TRANSACTIONS ON ENGINEERING MANAGEMENT	10.1109/TEM.2022.3179107		Excluded	Irrelevant to AI adoption	SH.Kim	2024-04-24
661	Wiffen, L; D'Cruz, LG; Brown, T; Higenbottam, TW; Bernstein, JA; Campbell, C; Moellman, J; Ghosh, D; Richardson, C; Weston-Davies, W; Chauhan, AJ	2023	Clinical severity classes in COVID-19 pneumonia have distinct immunological profiles, facilitating risk stratification by machine learning	FRONTIERS IN IMMUNOLOGY	10.3389/fimmu.2023.1192765		Excluded	Irrelevant to AI adoption	SH.Kim	2024-04-24
662	Bednorz, A; Mak, JK; Jylhaevae, J; Religa, D	2023	Use of Electronic Medical Records (EMR) in Gerontology: Benefits, Considerations and a Promising Future	CLINICAL INTERVENTIONS IN AGING	10.2147/CIA.S400887		Excluded	Irrelevant to AI adoption	SH.Kim	2024-04-24
663	Tosi, D; Lavazza, L; Morasca, S; Chiappa, M	2015	Surveying the Adoption of FLOSS by Public Administration Local Organizations	University of Insubria	10.1007/978-3-319-17837-0_11		Excluded	Irrelevant to AI adoption	SH.Kim	2024-04-24
664	Laptev, VA	2022	Models of impersonal management of commercial corporations: Legal aspects	VESTNIK OF SAINT PETERSBURG UNIVERSITY-LAW-VESTNIK SANKT-PETERBURGSKOGO UNIVERSITETA-PRAVO	10.21638/spbu14.2022.206		Excluded	Irrelevant to AI adoption	SH.Kim	2024-04-24
665	Huang, R; Zhou, Y; Hu, JX; Peng, A; Hu, WH	2023	Deep learning-assisted multicolor fluorescent probes for image and spectral dual-modal identification of illicit drugs	SENSORS AND ACTUATORS B-CHEMICAL	10.1016/j.snb.2023.134348		Excluded	Irrelevant to AI adoption	SH.Kim	2024-04-24
666	Ishiyama, R; Fukuyama, E; Enescu, B	2023	Estimation of time-variable friction parameters using machine learning	GEOPHYSICAL JOURNAL INTERNATIONAL	10.1093/gji/ggad422		Excluded	Irrelevant to AI adoption	SH.Kim	2024-04-24
667	Moyano, JES; Avella, MDR; Pérez, OIL	2022	Facial recognition technology and its risks to human rights	REVISTA CRIMINALIDAD	10.47741/17943108.366		Excluded	Irrelevant to AI adoption	SH.Kim	2024-04-24
668	López, HA; Marquard, M; Muttenthaler, L; Stromsted, R; IEEE	2019	Assisted Declarative Process Creation from Natural Language Descriptions	IT University Copenhagen	10.1109/EDOCW.2019.00027		Excluded	Irrelevant to AI adoption	SH.Kim	2024-04-24
669	Jiang, BT	2023	Intellectual property protection of green manufacturing forming technology based on machine learning and internet of things	INTERNATIONAL JOURNAL OF ADVANCED MANUFACTURING TECHNOLOGY	10.1007/s00170-023-12666-6		Excluded	Irrelevant to AI adoption	SH.Kim	2024-04-24
670	Lockey, Steven; Gillespie, Nicole; Holm, Daniel; Someh, Ida Asadi	2021	A review of trust in artificial intelligence: Challenges, vulnerabilities and future directions				Included		SH.Kim	2024-04-24
671	Radetzky, M; Rosebrock, C; Bracke, S	2019	Approach to adapt manufacturing process parameters systematically based on machine learning algorithms	University of Wuppertal	10.1016/j.ifacol.2019.11.458		Excluded	Irrelevant to AI adoption	SH.Kim	2024-04-24
672	Arranz, R; Carramiñana, D; de Miguel, G; Besada, JA; Bernardos, AM	2023	Application of Deep Reinforcement Learning to UAV Swarming for Ground Surveillance	SENSORS	10.3390/s23218766		Excluded	Irrelevant to AI adoption	SH.Kim	2024-04-24
673	Breteler, J; van Gessel, T; Biagioni, G; van Doesburg, R	2023	The FLINT Ontology: An Actor-Based Model of Legal Relations	Netherlands Organization Applied Science Research	10.3233/SSW230016		Excluded	Irrelevant to AI adoption	SH.Kim	2024-04-24
674	Fersini, E; Messina, E; Archetti, F	2012	Emotional states in judicial courtrooms: An experimental investigation	SPEECH COMMUNICATION	10.1016/j.specom.2011.06.001		Excluded	Irrelevant to AI adoption	SH.Kim	2024-04-24
675	Nham, FH; Court, T; Zalikha, AK; El-Othmani, MM; Shah, RP	2023	Assessing the predictive capacity of machine learning models using patient-specific variables in determining in-hospital outcomes after THA	JOURNAL OF ORTHOPAEDICS	10.1016/j.jor.2023.05.012		Excluded	Irrelevant to AI adoption	SH.Kim	2024-04-24
676	Kalinov, I; Kochkarov, A; Antoshina, V; IEEE	2019	Control System for Assessing Reliability Functioning of the Complex Radio Electronic Equipment Using Machine Learning Methods	Skolkovo Institute of Science & Technology			Excluded	Irrelevant to AI adoption	SH.Kim	2024-04-24
677	Puladi, B; Ooms, M; Rieg, A; Taubert, M; Rashad, A; Hölzle, F; Röhrig, R; Modabber, A	2023	Development of machine learning and multivariable models for predicting blood transfusion in head and neck microvascular reconstruction for risk-stratified patient blood management	HEAD AND NECK-JOURNAL FOR THE SCIENCES AND SPECIALTIES OF THE HEAD AND NECK	10.1002/hed.27353		Excluded	Irrelevant to AI adoption	SH.Kim	2024-04-24
678	Rizos, E	2022	A Contract Law Approach for the Treatment of Smart Contracts' 'Bugs'	EUROPEAN REVIEW OF PRIVATE LAW			Excluded	Irrelevant to AI adoption	SH.Kim	2024-04-24
679	Falco, G; Shneiderman, B; Badger, J; Carrier, R; Dahbura, A; Danks, D; Eling, M; Goodloe, A; Gupta, J; Hart, C; Jirotka, M; Johnson, H; LaPointe, C; Llorens, AJ; Mackworth, AK; Maple, C; Palsson, SE; Pasquale, F; Winfield, A; Yeong, ZK	2021	Governing AI safety through independent audits	NATURE MACHINE INTELLIGENCE	10.1038/s42256-021-00370-7		Excluded	Irrelevant to AI adoption	SH.Kim	2024-04-24
680	Akbari, G; Montazerin, N	2022	Reconstruction of particle image velocimetry data using flow-based features and validation index: a machine learning approach	MEASUREMENT SCIENCE AND TECHNOLOGY	10.1088/1361-6501/ac2cf4		Excluded	Irrelevant to AI adoption	SH.Kim	2024-04-24
681	Benà, E; Ciotoli, G; Petermann, E; Bossew, P; Ruggiero, L; Verdi, L; Huber, P; Mori, F; Mazzoli, C; Sassi, R	2024	A new perspective in radon risk assessment: Mapping the geological hazard as a first step to define the collective radon risk exposure	SCIENCE OF THE TOTAL ENVIRONMENT	10.1016/j.scitotenv.2023.169569		Excluded	Irrelevant to AI adoption	SH.Kim	2024-04-24
682	Harth, P; Jaehde, O; Schneider, S; Horn, N; Buchkremer, R	2023	From Data to Human-Readable Requirements: Advancing Requirements Elicitation through Language-Transformer-Enhanced Opportunity Mining	ALGORITHMS	10.3390/a16090403		Excluded	Irrelevant to AI adoption	SH.Kim	2024-04-24
683	Weng, YH	2022	A Comparative Data Protection Analysis of Healthcare Robots: On Informed Consent in Human-Robot Interaction	Tohoku University	10.3233/FAIA220609		Excluded	Irrelevant to AI adoption	SH.Kim	2024-04-24
684	Kinchin, N; Mougouei, D	2022	What Can Artificial Intelligence Do for Refugee Status Determination? A Proposal for Removing Subjective Fear	INTERNATIONAL JOURNAL OF REFUGEE LAW	10.1093/ijrl/eeac040		Excluded	Irrelevant to legal domain	SH.Kim	2024-04-24
685	Jaiswal, AK; Srivastava, R	2023	Fake region identification in an image using deep learning segmentation model	MULTIMEDIA TOOLS AND APPLICATIONS	10.1007/s11042-023-15032-6		Excluded	Irrelevant to AI adoption	SH.Kim	2024-04-24
686	Holm, S; Ploug, T	2023	Population preferences for AI system features across eight different decision-making contexts	PLOS ONE	10.1371/journal.pone.0295277		Excluded	Irrelevant to AI adoption	SH.Kim	2024-04-24
687	Lorca, BL	2023	The digitization of prisons and the use of artificial intelligence. State- of-the-art markers for the normalization of the prison environment and the redefinition of the resocialization process	IDP-INTERNET LAW AND POLITICS	10.7238/idp.v0i39.416671		Excluded	Irrelevant to AI adoption	SH.Kim	2024-04-24
688	Rashid, MM; Kamruzzaman, J; Hassan, MM; Imam, T; Gordon, S	2020	Cyberattacks Detection in IoT-Based Smart City Applications Using Machine Learning Techniques	INTERNATIONAL JOURNAL OF ENVIRONMENTAL RESEARCH AND PUBLIC HEALTH	10.3390/ijerph17249347		Excluded	Irrelevant to AI adoption	SH.Kim	2024-04-24
689	Feng, YW; Wang, HX; Xia, GQ; Cao, WJ; Li, TY; Wang, XJ; Liu, ZJ	2024	A machine learning-based data-driven method for risk analysis of marine accidents	JOURNAL OF MARINE ENGINEERING AND TECHNOLOGY	10.1080/20464177.2024.2368914		Excluded	Irrelevant to AI adoption	SH.Kim	2024-04-24
690	Burnett, M; ASSOC COMPUTING MACHINERY	2020	Explaining AI: Fairly? Well?	Oregon State University	10.1145/3377325.3380623		Excluded	Irrelevant to AI adoption	SH.Kim	2024-04-24
691	Crockett, K; Garratt, M; Latham, A; Coyler, E; Goltz, S; IEEE	2020	Risk and Trust Perceptions of the Public of Artifical Intelligence Applications	Manchester Metropolitan University	10.1109/ijcnn48605.2020.9207654		Excluded	Irrelevant to AI adoption	SH.Kim	2024-04-24
692	Luo, J; Tang, L; Chen, QB; Zhang, ZC	2024	Trajectory Design and Bandwidth Allocation Considering Power-Consumption Outage for UAV Communication: A Machine Learning Approach	IEEE TRANSACTIONS ON INDUSTRIAL INFORMATICS	10.1109/TII.2023.3292522		Excluded	Irrelevant to AI adoption	SH.Kim	2024-04-24
693	Elsisi, M; Yu, JT; Lai, CC; Su, CL	2024	A Drone-Assisted Deep Learning-Based IoT System for Monitoring Ship Emissions in Ports Considering Adversarial Attacks	IEEE TRANSACTIONS ON INSTRUMENTATION AND MEASUREMENT	10.1109/TIM.2024.3374306		Excluded	Irrelevant to AI adoption	SH.Kim	2024-04-24
694	Niederhauser, M; Maggetti, M	2023	Multi-level Implementation of International Law: The Role of Vertical Epistemic Communities	SWISS POLITICAL SCIENCE REVIEW	10.1111/spsr.12577		Excluded	Irrelevant to AI adoption	SH.Kim	2024-04-24
695	Zhao, LY; Sha, YZ; Zhang, KW; Yang, JX	2023	Deep Learning-Based Adaptive Online Intelligent Framework for a Blockchain Application in Risk Control of Asset Securitization	INTERNATIONAL JOURNAL OF DATA WAREHOUSING AND MINING	10.4018/IJDWM.323182		Excluded	Irrelevant to AI adoption	SH.Kim	2024-04-24
696	Zhang, Y; Zhang, D; Wang, D	2021	On migratable traffic risk estimation in urban sensing: A social sensing based deep transfer network approach	AD HOC NETWORKS	10.1016/j.adhoc.2020.102320		Excluded	Irrelevant to AI adoption	SH.Kim	2024-04-24
697	Guillén, A; Teodoro, E	2023	Embedding Ethical Principles into AI Predictive Tools for Migration Management in Humanitarian Action	SOCIAL SCIENCES-BASEL	10.3390/socsci12020053		Excluded	Irrelevant to AI adoption	SH.Kim	2024-04-24
698	Fersini, E; Sartori, F	2012	Semantic storyboard of judicial debates: a novel multimedia summarization environment	PROGRAM-ELECTRONIC LIBRARY AND INFORMATION SYSTEMS	10.1108/00330331211221846		Excluded	Irrelevant to AI adoption	SH.Kim	2024-04-24
699	Mantelero, A; Esposito, MS	2021	An evidence-based methodology for human rights impact assessment (HRIA) in the development of AI data-intensive systems *	COMPUTER LAW & SECURITY REVIEW	10.1016/j.clsr.2021.105561		Excluded	Irrelevant to AI adoption	SH.Kim	2024-04-24
700	Bilancia, P; Locatelli, A; Tutarini, A; Mucciarini, M; Iori, M; Pellicciari, M	2025	Online motion accuracy compensation of industrial servomechanisms using machine learning approaches	ROBOTICS AND COMPUTER-INTEGRATED MANUFACTURING	10.1016/j.rcim.2024.102838		Excluded	Irrelevant to AI adoption	SH.Kim	2024-04-24
701	Kirchebner, J; Günther, MP; Sonnweber, M; King, A; Lau, S	2020	Factors and predictors of length of stay in offenders diagnosed with schizophrenia - a machine-learning-based approach	BMC PSYCHIATRY	10.1186/s12888-020-02612-1		Excluded	Irrelevant to AI adoption	SH.Kim	2024-04-24
702	Wang, LH; Meng, LY; Liu, FK; Shao, W; Fu, KL; Xu, SJ; Zhang, SH	2022	A User-Centered Medical Data Sharing Scheme for Privacy-Preserving Machine Learning	SECURITY AND COMMUNICATION NETWORKS	10.1155/2022/3670107		Excluded	Irrelevant to AI adoption	SH.Kim	2024-04-24
703	Zhang, LF; Tang, HW; Bian, L	2022	A Counterfactual Framework Based on the Machine Learning Method and Its Application to Measure the Impact of COVID-19 Local Outbreaks on the Chinese Aviation Market	AEROSPACE	10.3390/aerospace9050250		Excluded	Irrelevant to AI adoption	SH.Kim	2024-04-24
704	De Panfilis, L; Peruselli, C; Tanzi, S; Botrugno, C	2023	AI-based clinical decision-making systems in palliative medicine: ethical challenges	BMJ SUPPORTIVE & PALLIATIVE CARE	10.1136/bmjspcare-2021-002948		Excluded	Irrelevant to AI adoption	SH.Kim	2024-04-24
705	Yan, S; Peng, JY; Yi, M; Grain, H; ACM	2019	Technology Road Mapping of Two Machine Learning Methods for Triaging Emergency Department Patients in Australia	University of Melbourne	10.1145/3357777.3357779		Excluded	Irrelevant to AI adoption	SH.Kim	2024-04-24
706	El Moussaoui, T; Chakir, L; Boumhidi, J	2023	Preserving Privacy in Arabic Judgments: AI-Powered Anonymization for Enhanced Legal Data Privacy	IEEE ACCESS	10.1109/ACCESS.2023.3324288		Excluded	Irrelevant to AI adoption	SH.Kim	2024-04-24
707	Xu, XY	2020	Risk factor analysis combined with deep learning in the risk assessment of overseas investment of enterprises	PLOS ONE	10.1371/journal.pone.0239635		Excluded	Irrelevant to AI adoption	SH.Kim	2024-04-24
708	Pica, LM	2023	Social networks and artificial intelligence in the management of the tax system in times of social crisis	RED-REVISTA ELECTRONICA DE DIREITO	10.24840/2182-9845_2023-0003_0010		Excluded	Irrelevant to legal domain	SH.Kim	2024-04-24
709	Liang, WX; Tadesse, GA; Ho, D; Li, FF; Zaharia, M; Zhang, C; Zou, J	2022	Advances, challenges and opportunities in creating data for trustworthy AI	NATURE MACHINE INTELLIGENCE	10.1038/s42256-022-00516-1		Excluded	Irrelevant to legal domain	SH.Kim	2024-04-24
710	Kuziemski, M; Misuraca, G	2020	AI governance in the public sector: Three tales from the frontiers of automated decision-making in democratic settings	TELECOMMUNICATIONS POLICY	10.1016/j.telpol.2020.101976		Excluded	Irrelevant to AI adoption	SH.Kim	2024-04-24
711	Leo, CG; Tumolo, MR; Sabina, S; Colella, R; Recchia, V; Ponzini, G; Fotiadis, DI; Bodini, A; Mincarone, P	2022	Health Technology Assessment for In Silico Medicine: Social, Ethical and Legal Aspects	INTERNATIONAL JOURNAL OF ENVIRONMENTAL RESEARCH AND PUBLIC HEALTH	10.3390/ijerph19031510		Excluded	Irrelevant to AI adoption	SH.Kim	2024-04-24
712	Sharma, CM; Chariar, VM	2024	Diagnosis of mental disorders using machine learning: Literature review and bibliometric mapping from 2012 to 2023	HELIYON	10.1016/j.heliyon.2024.e32548		Excluded	Irrelevant to AI adoption	SH.Kim	2024-04-24
713	Farinella, F	2021	AUTONOMOUS WEAPONS SYSTEMS AND PRINCIPLES OF INTERNATIONAL HUMANITARIAN LAW	QUAESTIO IURIS	10.12957/rqi.2021.54593		Excluded	Irrelevant to AI adoption	SH.Kim	2024-04-24
714	Huang, AZ; Wu, F	2021	Two-stage adaptive integration of multi-source heterogeneous data based on an improved random subspace and prediction of default risk of microcredit	NEURAL COMPUTING & APPLICATIONS	10.1007/s00521-020-05489-z		Excluded	Irrelevant to AI adoption	SH.Kim	2024-04-24
715	Hou, YF; Cheng, G; Zhang, Y; Zhang, DL	2024	Methods of incorporating common element characteristics for law article prediction	ARTIFICIAL INTELLIGENCE AND LAW	10.1007/s10506-023-09359-6		Excluded	Irrelevant to AI adoption	SH.Kim	2024-04-24
716	Guthrie, J; Marchand, R; Marholm, S	2021	Inference of plasma parameters from fixed-bias multi-needle Langmuir probes (m-NLP)	MEASUREMENT SCIENCE AND TECHNOLOGY	10.1088/1361-6501/abf804		Excluded	Irrelevant to AI adoption	SH.Kim	2024-04-24
717	Soavi, M; Zeni, N; Mylopoulos, J; Mich, L	2022	Contratto - A Method for Transforming Legal Contracts into Formal Specifications	University of Trento	10.1007/978-3-031-05760-1_20		Excluded	Irrelevant to AI adoption	SH.Kim	2024-04-24
718	Alshamsan, AR; Chaudhry, SA	2023	A GDPR Compliant Approach to Assign Risk Levels to Privacy Policies	CMC-COMPUTERS MATERIALS & CONTINUA	10.32604/cmc.2023.034039		Excluded	Irrelevant to AI adoption	SH.Kim	2024-04-24
719	Zhang, SQ	2023	Ethics of AI-BCI Technology: An Uncertain Topic	INTERNATIONAL JOURNAL OF CHINESE & COMPARATIVE PHILOSOPHY OF MEDICINE			Excluded	Irrelevant to AI adoption	SH.Kim	2024-04-24
720	Zhang, Q; Wu, KJ; Tseng, ML	2019	Exploring Carry Trade and Exchange Rate toward Sustainable Financial Resources: An application of the Artificial Intelligence UKF Method	SUSTAINABILITY	10.3390/su11123240		Excluded	Irrelevant to legal domain	SH.Kim	2024-04-24
721	Xu, J; Gong, SM; Zou, YZ; Liu, W; Zeng, K; Niyato, D	2020	Redundant Sniffer Deployment for Multi-Channel Wireless Network Forensics With Unreliable Conditions	IEEE TRANSACTIONS ON COGNITIVE COMMUNICATIONS AND NETWORKING	10.1109/TCCN.2019.2937487		Excluded	Irrelevant to AI adoption	SH.Kim	2024-04-24
722	Beneke, F; Mackenrodt, MO	2021	Remedies for algorithmic tacit collusion	JOURNAL OF ANTITRUST ENFORCEMENT	10.1093/jaenfo/jnaa040		Excluded	Irrelevant to AI adoption	SH.Kim	2024-04-24
723	Fisher, A; Young, MM; Payer, D; Pacheco, K; Dubeau, C; Mago, V	2023	Automating Detection of Drug-Related Harms on Social Media: Machine Learning Framework	JOURNAL OF MEDICAL INTERNET RESEARCH	10.2196/43630		Excluded	Irrelevant to AI adoption	SH.Kim	2024-04-24
724	Kim, W; Lee, K; Lee, S; Jeong, D	2022	A Deep Learning Approach for Identifying User Interest from Targeted Advertising	JOURNAL OF INFORMATION PROCESSING SYSTEMS	10.3745/JIPS.03.0175		Excluded	Irrelevant to AI adoption	SH.Kim	2024-04-24
725	Vettoretti, M; Di Camillo, B	2021	A Variable Ranking Method for Machine Learning Models with Correlated Features: In-Silico Validation and Application for Diabetes Prediction	APPLIED SCIENCES-BASEL	10.3390/app11167740		Excluded	Irrelevant to AI adoption	SH.Kim	2024-04-24
726	Tizakast, Y; Kaddiri, M; Lamsaadi, M; Makayssi, T	2023	Machine Learning based algorithms for modeling natural convection fluid flow and heat and mass transfer in rectangular cavities filled with non-Newtonian fluids	ENGINEERING APPLICATIONS OF ARTIFICIAL INTELLIGENCE	10.1016/j.engappai.2022.105750		Excluded	Irrelevant to AI adoption	SH.Kim	2024-04-24
727	Kumari, P; Shankar, A; Behl, A; Pereira, V; Yahiaoui, D; Laker, B; Arya, V; Gupta, BB	2024	Investigating the barriers towards adoption and implementation of open innovation in healthcare	TECHNOLOGICAL FORECASTING AND SOCIAL CHANGE	10.1016/j.techfore.2023.123100		Excluded	Irrelevant to AI adoption	SH.Kim	2024-04-24
728	Kim, S; Chung, S	2023	Enhancing Water Temperature Prediction in Stratified Reservoirs: A Process-Guided Deep Learning Approach	WATER	10.3390/w15173096		Excluded	Irrelevant to AI adoption	SH.Kim	2024-04-24
729	Perez, M; Avila, S; Moreira, D; Moraes, D; Testoni, V; Valle, E; Goldenstein, S; Rocha, A	2017	Video pornography detection through deep learning techniques and motion information	NEUROCOMPUTING	10.1016/j.neucom.2016.12.017		Excluded	Irrelevant to AI adoption	SH.Kim	2024-04-24
730	Skarlatos, A; Miorelli, R; Reboud, C; Van Den Berg, F	2024	Magnetic characterization of steel strips using transient field measurements: global sensitivity analysis and regression from a machine-learning perspective	INVERSE PROBLEMS	10.1088/1361-6420/ad2a04		Excluded	Irrelevant to AI adoption	SH.Kim	2024-04-24
731	Asra, S; Nathrao, HS	2020	Performance Analysis of Deep Learning Based Video Face Recognition Algorithm		10.1007/978-3-030-34515-0_64		Excluded	Irrelevant to AI adoption	SH.Kim	2024-04-24
732	Wiens, J; Saria, S; Sendak, M; Ghassemi, M; Liu, VX; Doshi-Velez, F; Jung, K; Heller, K; Kale, D; Saeed, M; Ossorio, PN; Thadaney-Israni, S; Goldenberg, A	2019	Do no harm: a roadmap for responsible machine learning for health care	NATURE MEDICINE	10.1038/s41591-019-0548-6		Excluded	Irrelevant to AI adoption	SH.Kim	2024-04-24
733	Zheng, YE; Zheng, HX; Ye, XY	2016	Using Machine Learning in Environmental Tax Reform Assessment for Sustainable Development: A Case Study of Hubei Province, China	SUSTAINABILITY	10.3390/su8111124		Excluded	Irrelevant to AI adoption	SH.Kim	2024-04-24
734	Nadian-Ghomsheh, A; Farahani, B; Kavian, M	2021	A hierarchical privacy-preserving IoT architecture for vision-based hand rehabilitation assessment	MULTIMEDIA TOOLS AND APPLICATIONS	10.1007/s11042-021-10563-2		Excluded	Irrelevant to AI adoption	SH.Kim	2024-04-24
735	Chmiela, S; Tkatchenko, A; Sauceda, HE; Poltavsky, I; Schütt, KT; Müller, KR	2017	Machine learning of accurate energy-conserving molecular force fields	SCIENCE ADVANCES	10.1126/sciadv.1603015		Excluded	Irrelevant to AI adoption	SH.Kim	2024-04-24
736	Jin, ZK; Geng, YX; Zhu, CL; Xia, YZ; Deng, XJ; Yi, LZ; Wang, XL	2024	Deployment optimization for target perpetual coverage in energy harvesting wireless sensor network	DIGITAL COMMUNICATIONS AND NETWORKS	10.1016/j.dcan.2023.02.009		Excluded	Irrelevant to AI adoption	SH.Kim	2024-04-24
737	Cubitt, T; Morgan, A	2022	Predicting high-harm offending using machine learning: An application to outlaw motorcycle gangs	TRENDS AND ISSUES IN CRIME AND CRIMINAL JUSTICE	10.52922/ti78528		Excluded	Irrelevant to AI adoption	SH.Kim	2024-04-24
738	Bozkurt, A	2023	Generative AI, Synthetic Contents, Open Educational Resources (OER), and Open Educational Practices (OEP): A New Front in the Openness Landscape	OPEN PRAXIS	10.55982/openpraxis.15.3.579		Excluded	Irrelevant to AI adoption	SH.Kim	2024-04-24
739	Souza, P; Neves, M; Kayser, C; Rubin, F; Boeira, C; Moreira, J; Bordin, B; Ferreto, T	2022	Predicting and Avoiding SLA Violations of Containerized Applications using Machine Learning and Elasticity	Pontificia Universidade Catolica Do Rio Grande Do Sul	10.5220/0011085100003200		Excluded	Irrelevant to AI adoption	SH.Kim	2024-04-24
740	Molares-Ulloa, A; Fernandez-Blanco, E; Pazos, A; Rivero, D	2022	Machine learning in management of precautionary closures caused by lipophilic biotoxins	COMPUTERS AND ELECTRONICS IN AGRICULTURE	10.1016/j.compag.2022.106956		Excluded	Irrelevant to AI adoption	SH.Kim	2024-04-24
741	Ahmed, S; Gentili, M; Sierra-Sosa, D; Elmaghraby, AS	2022	Multi-layer data integration technique for combining heterogeneous crime data	INFORMATION PROCESSING & MANAGEMENT	10.1016/j.ipm.2022.102879		Excluded	Irrelevant to AI adoption	SH.Kim	2024-04-24
742	Rathore, B; Gupta, R; Biswas, B; Srivastava, A; Gupta, S	2022	Identification and analysis of adoption barriers of disruptive technologies in the logistics industry	INTERNATIONAL JOURNAL OF LOGISTICS MANAGEMENT	10.1108/IJLM-07-2021-0352		Excluded	Irrelevant to AI adoption	SH.Kim	2024-04-24
743	Shannon, JL; Ellison, DH; Hartzell, CM	2023	Analytic Calculation and Application of the Q-Law Guidance Algorithm Partial Derivatives	JOURNAL OF THE ASTRONAUTICAL SCIENCES	10.1007/s40295-023-00371-1		Excluded	Irrelevant to AI adoption	SH.Kim	2024-04-24
744	Flak, O	2023	Online Management Tools as Research Tools of Managerial Actions Aimed at Artificial Management Implementation. Results of the Research	Jan Kochanowski University			Excluded	Irrelevant to AI adoption	SH.Kim	2024-04-24
745	Cormack, GV; Grossman, MR; ACM	2014	Evaluation of Machine-Learning Protocols for Technology-Assisted Review in Electronic Discovery	University of Waterloo	10.1145/2600428.2609601		Excluded	Irrelevant to AI adoption	SH.Kim	2024-04-24
746	Lai, Y; Papadopoulos, S; Fuerst, F; Pivo, G; Sagi, J; Kontokosta, CE	2022	Building retrofit hurdle rates and risk aversion in energy efficiency investments	APPLIED ENERGY	10.1016/j.apenergy.2021.118048		Excluded	Irrelevant to AI adoption	SH.Kim	2024-04-24
747	Schreuder, N; Brunel, VE; Dalalyan, A	2020	A nonasymptotic law of iterated logarithm for general M-estimators	Institut Polytechnique de Paris			Excluded	Irrelevant to AI adoption	SH.Kim	2024-04-24
748	Celis, N; Casallas, A; López-Barrera, EA; Martínez, H; Rincón, CAP; Arenas, R; Ferro, C	2022	Design of an early alert system for PM2.5 through a stochastic method and machine learning models	ENVIRONMENTAL SCIENCE & POLICY	10.1016/j.envsci.2021.10.030		Excluded	Irrelevant to AI adoption	SH.Kim	2024-04-24
749	Babiker, M; Karaarslan, E; Hoscan, Y	2019	A hybrid feature-selection approach for finding the digital evidence of web application attacks	TURKISH JOURNAL OF ELECTRICAL ENGINEERING AND COMPUTER SCIENCES	10.3906/elk-1812-18		Excluded	Irrelevant to AI adoption	SH.Kim	2024-04-24
750	Peykani, P; Sargolzaei, M; Sanadgol, N; Takaloo, A; Kamyabfar, H	2023	The application of structural and machine learning models to predict the default risk of listed companies in the Iranian capital market	PLOS ONE	10.1371/journal.pone.0292081		Excluded	Irrelevant to AI adoption	SH.Kim	2024-04-24
751	Greene, T; Shmueli, G; Fell, J; Lin, CF; Liu, HW	2022	Forks over knives: Predictive inconsistency in criminal justice algorithmic risk assessment tools	JOURNAL OF THE ROYAL STATISTICAL SOCIETY SERIES A-STATISTICS IN SOCIETY	10.1111/rssa.12966		Excluded	Irrelevant to AI adoption	SH.Kim	2024-04-24
752	Anawar, S; Zakaria, NA; Masu'd, MZ; Muslim, Z; Harum, N; Ahmad, R	2019	IoT Technological Development: Prospect and Implication for Cyberstability	INTERNATIONAL JOURNAL OF ADVANCED COMPUTER SCIENCE AND APPLICATIONS			Excluded	Irrelevant to AI adoption	SH.Kim	2024-04-24
753	Li, LQ; Bi, Z; Ye, HB; Deng, SM; Chen, H; Tou, HX	2021	Text-Guided Legal Knowledge Graph Reasoning	Zhejiang University	10.1007/978-981-16-6471-7_3		Excluded	Irrelevant to AI adoption	SH.Kim	2024-04-24
754	Yu, GQ; Fan, WQ; Huang, W; An, J	2020	An Explainable Method of Phishing Emails Generation and Its Application in Machine Learning	Communication University of China	10.1109/itnec48623.2020.9085171		Excluded	Irrelevant to AI adoption	SH.Kim	2024-04-24
755	Fawei, B; Wyner, A; Pan, J	2016	Passing a USA National Bar Exam: a First Corpus for Experimentation	University of Aberdeen			Excluded	Irrelevant to AI adoption	SH.Kim	2024-04-24
756	Fan, KF; Xu, C; Cao, XG; Jiao, KJ; Mo, W	2024	Tri-branch feature pyramid network based on federated particle swarm optimization for polyp segmentation	MATHEMATICAL BIOSCIENCES AND ENGINEERING	10.3934/mbe.2024070		Excluded	Irrelevant to AI adoption	SH.Kim	2024-04-24
757	Mohanty, NR; Adhau, S; Ingole, D; Sonawane, D; IEEE	2021	Hardware Implementation of Low-complexity Deep Learning-based Model Predictive Controller	College of Engineering Pune			Excluded	Irrelevant to AI adoption	SH.Kim	2024-04-24
758	Jha, D; Sharma, V; Dasu, N; Tomar, NK; Hicks, S; Bhuyan, MK; Das, PK; Riegler, MA; Halvorsen, P; Bagci, U; de Lange, T	2024	GastroVision: A Multi-class Endoscopy Image Dataset for Computer Aided Gastrointestinal Disease Detection	Northwestern University	10.1007/978-3-031-47679-2_10		Excluded	Irrelevant to AI adoption	SH.Kim	2024-04-24
759	Alvarez-Romero, C; Martinez-Garcia, A; Vega, JT; Díaz-Jimènez, P; Jimènez-Juan, C; Nieto-Martín, MD; Villarán, ER; Kovacevic, T; Bokan, D; Hromis, S; Malbasa, JD; Beslac, S; Zaric, B; Gencturk, M; Sinaci, AA; Baturone, MO; Calderón, CLP	2022	Predicting 30-Day Readmission Risk for Patients With Chronic Obstructive Pulmonary Disease Through a Federated Machine Learning Architecture on Findable, Accessible, Interoperable, and Reusable (FAIR) Data: Development and Validation Study	JMIR MEDICAL INFORMATICS	10.2196/35307		Excluded	Irrelevant to AI adoption	SH.Kim	2024-04-24
760	Chen, Z; Xu, XJ; Cai, ZX; IEEE	2006	ART2 network with neoteny learning law and and its application to color pixel analysis	Changsha University of Science & Technology			Excluded	Irrelevant to AI adoption	SH.Kim	2024-04-24
761	Choudhury, A; Chaudhry, Z	2024	Large Language Models and User Trust: Consequence of Self-Referential Learning Loop and the Deskilling of Health Care Professionals	JOURNAL OF MEDICAL INTERNET RESEARCH	10.2196/56764		Excluded	Irrelevant to AI adoption	SH.Kim	2024-04-24
762	Aversano, L; Bernardi, ML; Cimitile, M; Iammarino, M; Verdone, C	2023	A data-aware explainable deep learning approach for next activity prediction	ENGINEERING APPLICATIONS OF ARTIFICIAL INTELLIGENCE	10.1016/j.engappai.2023.106758		Excluded	Irrelevant to AI adoption	SH.Kim	2024-04-24
763	Kehrenberg, T; Chen, ZX; Quadrianto, N	2020	Tuning Fairness by Balancing Target Labels	FRONTIERS IN ARTIFICIAL INTELLIGENCE	10.3389/frai.2020.00033		Excluded	Irrelevant to AI adoption	SH.Kim	2024-04-24
764	Tong, DZ; Choi, A; Qin, LH; Huang, WC; Joo, J; Jawed, MK	2024	Sim2Real Neural Controllers for Physics-Based Robotic Deployment of Deformable Linear Objects	INTERNATIONAL JOURNAL OF ROBOTICS RESEARCH	10.1177/02783649231214553		Excluded	Irrelevant to AI adoption	SH.Kim	2024-04-24
765	Lip, GYH; Genaidy, A; Tran, G; Marroquin, P; Estes, C; Shnaiden, T; Bayewitz, A	2022	Incident and recurrent myocardial infarction (MI) in relation to comorbidities: Prediction of outcomes using machine-learning algorithms	EUROPEAN JOURNAL OF CLINICAL INVESTIGATION	10.1111/eci.13777		Excluded	Irrelevant to AI adoption	SH.Kim	2024-04-24
766	Vigneron, AJ; Guarnieri, F; Rallo, BJM	2014	The contribution of ontologies to the creation of knowledge bases for the management of legal compliance in occupational health and safety	Universite PSL			Excluded	Irrelevant to AI adoption	SH.Kim	2024-04-24
767	Rajaram; Pandey, AK; Saproo, S; Bansal, S	2023	A Novel 4A Framework for Measuring Outcomes of Technological Implementation in The Healthcare Industry	INTERNATIONAL JOURNAL OF LIFE SCIENCE AND PHARMA RESEARCH	10.22376/ijlpr.2023.13.2.P135-P143		Excluded	Irrelevant to AI adoption	SH.Kim	2024-04-24
768	Hu, Y; Lin, XH; Wang, HZ; He, Z; Yu, XM; Zhang, JH; Yang, QZ; Xu, Z; Guan, SH; Fang, JH; Shang, HR; Tang, XR; Dai, X; Wei, SJ; Yin, SY	2024	Wafer-Scale Computing: Advancements, Challenges, and Future Perspectives [Feature]	IEEE CIRCUITS AND SYSTEMS MAGAZINE	10.1109/MCAS.2024.3349669		Excluded	Irrelevant to AI adoption	SH.Kim	2024-04-24
769	Shith, MSSPM; Adil, MAM	2016	Restrictions Towards the Practice of Islamic Entrustment (Al-Wisayah): A Review on the Islamic Law of Inheritance in Malaysia	Universiti Teknologi MARA	10.1166/asl.2016.8200		Excluded	Irrelevant to AI adoption	SH.Kim	2024-04-24
770	Pawar, S; San, O; Nair, A; Rasheed, A; Kvamsdal, T	2021	Model fusion with physics-guided machine learning: Projection-based reduced-order modeling	PHYSICS OF FLUIDS	10.1063/5.0053349		Excluded	Irrelevant to AI adoption	SH.Kim	2024-04-24
771	Hu, G; Ye, Y; Zhang, Y; Hossain, MS; IEEE	2019	CIFT: Connected Intelligent Fund Transaction System Based on Deep Learning	Zhongnan University of Economics & Law	10.1109/gcwkshps45667.2019.9024410		Excluded	Irrelevant to AI adoption	SH.Kim	2024-04-24
772	Kuznetsov, A; Luhanko, N; Frontoni, E; Romeo, L; Rosati, R	2023	Image steganalysis using deep learning models	MULTIMEDIA TOOLS AND APPLICATIONS	10.1007/s11042-023-17591-0		Excluded	Irrelevant to AI adoption	SH.Kim	2024-04-24
773	Fenner, P; Pyzer-Knapp, EO; Assoc Advancement Artificial Intelligence	2020	Privacy-Preserving Gaussian Process Regression - A Modular Approach to the Application of Homomorphic Encryption	STFC Daresbury Laboratory			Excluded	Irrelevant to AI adoption	SH.Kim	2024-04-24
774	Kumar, P; Suresh, A; Anbarasu, V; Anandaraj, SP; Udayakumar, S	2022	A decentralized secured grid integration system using APEBC technique with multi access AI framework	SUSTAINABLE COMPUTING-INFORMATICS & SYSTEMS	10.1016/j.suscom.2022.100777		Excluded	Irrelevant to AI adoption	SH.Kim	2024-04-24
775	Mokhtar, M; Robu, V; Flynn, D; Higgins, C; Whyte, J; Loughran, C; Fulton, F	2021	Prediction of voltage distribution using deep learning and identified key smart meter locations	ENERGY AND AI	10.1016/j.egyai.2021.100103		Excluded	Irrelevant to AI adoption	SH.Kim	2024-04-24
776	Rogers, B	2020	The Law and Political Economy of Workplace Technological Change	HARVARD CIVIL RIGHTS-CIVIL LIBERTIES LAW REVIEW			Excluded	Irrelevant to AI adoption	SH.Kim	2024-04-24
777	Dong, AA; Dou, J; Fu, YH; Zhang, RQ; Xing, K	2023	Unraveling the evolution of landslide susceptibility: a systematic review of 30-years of strategic themes and trends	GEOCARTO INTERNATIONAL	10.1080/10106049.2023.2256308		Excluded	Irrelevant to AI adoption	SH.Kim	2024-04-24
778	Cavazos, DR; Sayeed, Z; Court, T; Chen, CY; Little, BE; Darwiche, HF	2023	Predicting Factors for Blood Transfusion in Primary Total Knee Arthroplasty Using a Machine Learning Method	JOURNAL OF THE AMERICAN ACADEMY OF ORTHOPAEDIC SURGEONS	10.5435/JAAOS-D-23-00063		Excluded	Irrelevant to AI adoption	SH.Kim	2024-04-24
779	Guillon, H; Byrne, CF; Lane, BA; Solis, SS; Pasternack, GB	2020	Machine Learning Predicts Reach-Scale Channel Types From Coarse-Scale Geospatial Data in a Large River Basin	WATER RESOURCES RESEARCH	10.1029/2019WR026691		Excluded	Irrelevant to AI adoption	SH.Kim	2024-04-24
780	Wang, QW; Wang, PX; Chang, YZ	2023	Deep Learning-Based Intelligent Image Recognition and Its Applications in Financial Technology Services	TRAITEMENT DU SIGNAL	10.18280/ts.400233		Excluded	Irrelevant to AI adoption	SH.Kim	2024-04-24
781	Novak, LL; Harris, JW; Koonce, TY; Johnson, KB	2021	Design thinking in applied informatics: what can we learn from Project HealthDesign?	JOURNAL OF THE AMERICAN MEDICAL INFORMATICS ASSOCIATION	10.1093/jamia/ocab081		Excluded	Irrelevant to AI adoption	SH.Kim	2024-04-24
782	Kostenko, O; Furashev, V; Zhuravlov, D; Dniprov, O	2022	GENESIS OF LEGAL REGULATION WEB AND THE MODEL OF THE ELECTRONIC JURISDICTION OF THE METAVERSE/Oleksii Kostenko, Vladimir Furashev, Dmytro Zhuravlov & Oleksii Dniprov	BRATISLAVA LAW REVIEW	10.46282/blr.2022.6.2.316		Excluded	Irrelevant to AI adoption	SH.Kim	2024-04-24
783	Aggarwal, A; Court, LE; Hoskin, P; Jacques, I; Kroiss, M; Laskar, S; Lievens, Y; Mallick, I; Malik, RA; Miles, E; Mohamad, I; Murphy, C; Nankivell, M; Parkes, J; Parmar, M; Roach, C; Simonds, H; Torode, J; Vanderstraeten, B; Langley, R	2023	ARCHERY: a prospective observational study of artificial intelligence-based radiotherapy treatment planning for cervical, head and neck and prostate cancer - study protocol	BMJ OPEN	10.1136/bmjopen-2023-077253		Excluded	Irrelevant to AI adoption	SH.Kim	2024-04-24
784	Haque, A; Islam, N; Samrat, NH; Dey, S; Ray, B	2021	Smart Farming through Responsible Leadership in Bangladesh: Possibilities, Opportunities, and Beyond	SUSTAINABILITY	10.3390/su13084511		Excluded	Irrelevant to AI adoption	SH.Kim	2024-04-24
785	Carlson, CJ; Farrell, MJ; Grange, Z; Han, BA; Mollentze, N; Phelan, AL; Rasmussen, AL; Albery, GF; Bett, B; Brett-Major, DM; Cohen, LE; Dallas, T; Eskew, EA; Fagre, AC; Forbes, KM; Gibb, R; Halabi, S; Hammer, CC; Katz, R; Kindrachuk, J; Muylaert, RL; Nutter, FB; Ogola, J; Olival, KJ; Rourke, M; Ryan, SJ; Ross, N; Seifert, SN; Sironen, T; Standley, CJ; Taylor, K; Venter, M; Webala, PW	2021	The future of zoonotic risk prediction	PHILOSOPHICAL TRANSACTIONS OF THE ROYAL SOCIETY B-BIOLOGICAL SCIENCES	10.1098/rstb.2020.0358		Excluded	Irrelevant to AI adoption	SH.Kim	2024-04-24
786	Gorlatch, S; Meilaender, D; Bartolomeus, S; Fujita, H; Theurl, T; Hoeren, T; Heghmanns, M; Boers, K	2010	Cheating Prevention in Virtual Worlds: Software, Economic, and Law Aspects	University of Munster	10.3233/978-1-60750-629-4-268		Excluded	Irrelevant to AI adoption	SH.Kim	2024-04-24
787	Esfahlani, SS; Izsof, V; Minter, S; Kordzadeh, A; Shirvani, H; Esfahlani, KS	2020	Development of an Interactive Virtual Reality for Medical Skills Training Supervised by Artificial Neural Network	Anglia Ruskin University	10.1007/978-3-030-29513-4_34		Excluded	Irrelevant to AI adoption	SH.Kim	2024-04-24
788	Gilbert, S	2024	The EU passes the AI Act and its implications for digital medicine are unclear	NPJ DIGITAL MEDICINE	10.1038/s41746-024-01116-6		Excluded	Irrelevant to AI adoption	SH.Kim	2024-04-24
789	Serrano, E; Satoh, K	2020	An Agent-Based Model for Exploring Pension Law and Social Security Policies	Universidad Politecnica de Madrid	10.1007/978-3-030-58790-1_4		Excluded	Irrelevant to AI adoption	SH.Kim	2024-04-24
790	Karthik, S; Rohith, G; Devika, KB; Subramanian, SC	2024	A deep learning based encoder-decoder model for speed planning of autonomous electric truck platoons	HELIYON	10.1016/j.heliyon.2024.e31836		Excluded	Irrelevant to AI adoption	SH.Kim	2024-04-24
791	Wu, WJ; Wen, CF; Yuan, Q; Chen, QL; Cao, YZ	2023	Construction and application of knowledge graph for construction accidents based on deep learning	ENGINEERING CONSTRUCTION AND ARCHITECTURAL MANAGEMENT	10.1108/ECAM-03-2023-0255		Excluded	Irrelevant to AI adoption	SH.Kim	2024-04-24
792	de Rosnay, MD	2003	Cognitive interfaces for legal expressions description - Application to copyrighted works online sharing and transactions	Universite Paris-Pantheon-Assas			Excluded	Irrelevant to AI adoption	SH.Kim	2024-04-24
793	Shi, KQ; Yao, BX	2006	Function S-rough sets and recognition of financial risk laws	ROUGH SETS AND KNOWLEDGE TECHNOLOGY, PROCEEDINGS			Excluded	Irrelevant to AI adoption	SH.Kim	2024-04-24
794	Nikoletos, S; Vlachos, S; Zaragkas, E; Vassilakis, C; Tryfonopoulos, C; Raftopoulou, P; IEEE	2023	RoG : A Pipeline for Automated Sensitive Data Identification and Anonymisation	University of Peloponnese	10.1109/CSR57506.2023.10224962		Excluded	Irrelevant to AI adoption	SH.Kim	2024-04-24
795	Khalil, MA; Fatmi, MR; Orvin, M	2024	Developing and microsimulating demographic dynamics for an integrated urban model: a comparison between logistic regression and machine learning techniques	TRANSPORTATION	10.1007/s11116-024-10468-7		Excluded	Irrelevant to AI adoption	SH.Kim	2024-04-24
796	Zhang, MW; Zhang, MN; Yang, HX; Jin, YL; Zhang, XL; Liu, HJ	2021	Mapping Regional Soil Organic Matter Based on Sentinel-2A and MODIS Imagery Using Machine Learning Algorithms and Google Earth Engine	REMOTE SENSING	10.3390/rs13152934		Excluded	Irrelevant to AI adoption	SH.Kim	2024-04-24
797	Larsson, Stefan; Heintz, Fredrik	2020	Transparency in artificial intelligence	Internet Policy Review		https://policyreview.info/concepts/transparency-artificial-intelligence	Included		SH.Kim	2024-04-24
798	Acharjee, A; Ament, Z; West, JA; Stanley, E; Griffin, JL	2016	Integration of metabolomics, lipidomics and clinical data using a machine learning method	BMC BIOINFORMATICS	10.1186/s12859-016-1292-2		Excluded	Irrelevant to AI adoption	SH.Kim	2024-04-24
799	You, Y; Chang, YH; Wu, WK; Guo, BR; Luo, HY; Liu, XJ; Liu, BJ; Zhao, KR; He, S; Li, L; Guo, DH	2022	New paradigm of FPGA-based computational intelligence from surveying the implementation of DNN accelerators	DESIGN AUTOMATION FOR EMBEDDED SYSTEMS	10.1007/s10617-021-09256-8		Excluded	Irrelevant to AI adoption	SH.Kim	2024-04-24
800	Alafaleq, M	2023	Robotics and cybersurgery in ophthalmology: a current perspective	JOURNAL OF ROBOTIC SURGERY	10.1007/s11701-023-01532-y		Excluded	Irrelevant to AI adoption	SH.Kim	2024-04-24
801	Bogdanov, KV; Yevtodyeva, MG	2022	LETHAL AUTONOMOUS WEAPON SYSTEMS: LANDSCAPE AND PERSPECTIVES	POLIS-POLITICHESKIYE ISSLEDOVANIYA	10.17976/jpps/2022.06.06		Excluded	Irrelevant to AI adoption	SH.Kim	2024-04-24
802	Du, YL	2017	Risk and Management of Robo-Advisor in China Security Market	Fudan University			Excluded	Irrelevant to AI adoption	SH.Kim	2024-04-24
803	Revesz, P; Triplet, T	2010	Classification integration and reclassification using constraint databases	ARTIFICIAL INTELLIGENCE IN MEDICINE	10.1016/j.artmed.2010.02.003		Excluded	Irrelevant to AI adoption	SH.Kim	2024-04-24
804	Elhadi, MT	2001	Using statutes-based IR to drive legal CBR	APPLIED ARTIFICIAL INTELLIGENCE	10.1080/088395101753199588		Excluded	Irrelevant to AI adoption	SH.Kim	2024-04-24
805	Sinif, L; Bounabat, B; ACM	2019	A general framework of smart Open Linked Government Data: Application in E-health	Mohammed V University in Rabat	10.1145/3318236.3318243		Excluded	Irrelevant to AI adoption	SH.Kim	2024-04-24
806	Shourabizadeh, H; Aleman, DM; Rousseau, LM; Law, AD; Viswabandya, A; Michelis, FV	2023	Machine Learning for the Prediction of Survival Post-Allogeneic Hematopoietic Cell Transplantation: A Single-Center Experience	ACTA HAEMATOLOGICA	10.1159/000533665		Excluded	Irrelevant to AI adoption	SH.Kim	2024-04-24
807	Nikita, E; Nikitas, P	2020	On the use of machine learning algorithms in forensic anthropology	LEGAL MEDICINE	10.1016/j.legalmed.2020.101771		Excluded	Irrelevant to AI adoption	SH.Kim	2024-04-24
808	Varley, M; Belle, V	2021	Fairness in machine learning with tractable models	KNOWLEDGE-BASED SYSTEMS	10.1016/j.knosys.2020.106715		Excluded	Irrelevant to AI adoption	SH.Kim	2024-04-24
809	Jia, SX; Li, Y	2022	Prosecutor's participation in civil and administrative proceedings in defense of public interests in the China	VESTNIK OF SAINT PETERSBURG UNIVERSITY-LAW-VESTNIK SANKT-PETERBURGSKOGO UNIVERSITETA-PRAVO	10.21638/spbu14.2022.111		Excluded	Irrelevant to AI adoption	SH.Kim	2024-04-24
810	Ntoutsi, Eirini; Fafalios, Pavlos; Gadiraju, Ujwal; Iosifidis, Vasileios; Nejdl, Wolfgang; Vidal, Maria-Esther; Ruggieri, Salvatore; Turini, Franco; Papadopoulos, Symeon; Krasanakis, Emmanouil; Kompatsiaris, Ioannis; Kinder-Kurlanda, Katharina; Wagner, Claudia; Karimi, Fariba; Fernandez, Miriam; Alani, Harith; Berendt, Bettina; Kruegel, Tina; Heinze, Christian; Broelemann, Klaus; Kasneci, Gjergji…	2020	Bias in data-driven artificial intelligence systems—An introductory survey	WIREs Data Mining and Knowledge Discovery	10.1002/widm.1356	https://onlinelibrary.wiley.com/doi/abs/10.1002/widm.1356	Included		SH.Kim	2024-04-24
811	Yurievich, MA; Alexander, K; Igorevna, MO; Aleksandrovich, OV; Viktorovich, TV	2019	Transformation of the Socio-Political Sphere in Digital Era: Some Problems of Value-Normative Harmonization	JOURNAL OF POLITICS AND LAW	10.5539/jpl.v12n3p26		Excluded	Irrelevant to AI adoption	SH.Kim	2024-04-24
812	Katsuhiko, T; Yasuhiro, O; Kazuhiro, I; Yoshiharu, M	2006	Application of Word Alignment for Supporting Translation of Japanese Statutes into English	Nagoya University			Excluded	Irrelevant to AI adoption	SH.Kim	2024-04-24
813	Wang, HC; Wu, Y; Ni, Q; Liu, WB	2022	A Novel Wireless Leaf Area Index Sensor Based on a Combined U-Net Deep Learning Model	IEEE SENSORS JOURNAL	10.1109/JSEN.2022.3188697		Excluded	Irrelevant to AI adoption	SH.Kim	2024-04-24
814	Larocca, M; Sauvage, F; Sbahi, FM; Verdon, G; Coles, PJ; Cerezo, M	2022	Group-Invariant Quantum Machine Learning	PRX QUANTUM	10.1103/PRXQuantum.3.030341		Excluded	Irrelevant to AI adoption	SH.Kim	2024-04-24
815	Hsiao, WWW; Lin, JC; Fan, CT; Chen, SSS	2022	Precision health in Taiwan: A data-driven diagnostic platform for the future of disease prevention	COMPUTATIONAL AND STRUCTURAL BIOTECHNOLOGY JOURNAL	10.1016/j.csbj.2022.03.026		Excluded	Irrelevant to AI adoption	SH.Kim	2024-04-24
816	Baryse, D	2022	People's Attitudes towards Technologies in Courts	LAWS	10.3390/laws11050071		Excluded	Irrelevant to AI adoption	SH.Kim	2024-04-24
817	Li, N; Zheng, JB; Feng, MC	2018	A Big Data Analytics Platform for Information Sharing in the Connection Between Administrative Law and Criminal Justice	Northwestern Polytechnical University	10.1007/978-3-030-00563-4_64		Excluded	Irrelevant to AI adoption	SH.Kim	2024-04-24
818	Hasan, MM; Watling, CN; Larue, GS	2024	Validation and interpretation of a multimodal drowsiness detection system using explainable machine learning	COMPUTER METHODS AND PROGRAMS IN BIOMEDICINE	10.1016/j.cmpb.2023.107925		Excluded	Irrelevant to AI adoption	SH.Kim	2024-04-24
819	Zhou, T; Law, KMY; Yung, KL	2021	An empirical analysis of intention of use for bike-sharing system in China through machine learning techniques	ENTERPRISE INFORMATION SYSTEMS	10.1080/17517575.2020.1758796		Excluded	Irrelevant to AI adoption	SH.Kim	2024-04-24
820	Ofman, E; Sagandykov, M	2023	DIGITAL TECHNOLOGIES AND LABOUR RELATIONS: LEGAL REGULATION IN RUSSIA AND CHINA	BRICS LAW JOURNAL	10.21684/2412-2343-2023-10-1-126-146		Excluded	Irrelevant to AI adoption	SH.Kim	2024-04-24
821	Zubrod, JP; Galic, N; Vaugeois, M; Dreier, DA	2024	Bio-QSARs 2.0: Unlocking a new level of predictive power for machine learning-based ecotoxicity predictions by exploiting chemical and biological information	ENVIRONMENT INTERNATIONAL	10.1016/j.envint.2024.108607		Excluded	Irrelevant to AI adoption	SH.Kim	2024-04-24
822	Sorin, V; Soffer, S; Glicksberg, BS; Barash, Y; Konen, E; Klang, E	2023	Adversarial attacks in radiology - A systematic review	EUROPEAN JOURNAL OF RADIOLOGY	10.1016/j.ejrad.2023.111085		Excluded	Irrelevant to AI adoption	SH.Kim	2024-04-24
823	Saravanan, M; Ravindran, B	2010	Identification of Rhetorical Roles for Segmentation and Summarization of a Legal Judgment	ARTIFICIAL INTELLIGENCE AND LAW	10.1007/s10506-010-9087-7		Excluded	Irrelevant to AI adoption	SH.Kim	2024-04-24
824	Aquino, G; Costa, MGF; Costa, CFF	2023	Explaining and Visualizing Embeddings of One-Dimensional Convolutional Models in Human Activity Recognition Tasks	SENSORS	10.3390/s23094409		Excluded	Irrelevant to AI adoption	SH.Kim	2024-04-24
825	Li, RJ; Gong, YH; Huang, H; Zhou, YZ; Mao, SX; Wei, ZJ; Zhang, ZY	2024	Photonics for Neuromorphic Computing: Fundamentals, Devices, and Opportunities	ADVANCED MATERIALS	10.1002/adma.202312825		Excluded	Irrelevant to AI adoption	SH.Kim	2024-04-24
826	Jin, J; Zhang, YQ; IEEE	2020	The Latest Progress of Research on the Social Risks and Regulation of International Artificial Intelligent in Medical Treatment Based on CiteSpace Method	University of Shanghai for Science & Technology	10.1109/TOCS50858.2020.9339758		Excluded	Irrelevant to AI adoption	SH.Kim	2024-04-24
827	Chan, KJ; Paulson, JA; Mesbah, A; IEEE	2021	Deep Learning-based Approximate Nonlinear Model Predictive Control with Offset-free Tracking for Embedded Applications	University of California System			Excluded	Irrelevant to AI adoption	SH.Kim	2024-04-24
828	Matytsin, DE; Dzedik, VA; Makeeva, GA; Boldyreva, SB	2023	"Smart" outsourcing in support of the humanization of entrepreneurship in the artificial intelligence economy	HUMANITIES & SOCIAL SCIENCES COMMUNICATIONS	10.1057/s41599-022-01493-x		Excluded	Irrelevant to AI adoption	SH.Kim	2024-04-24
829	Collin, CB; Gebhardt, T; Golebiewski, M; Karaderi, T; Hillemanns, M; Khan, FM; Salehzadeh-Yazdi, A; Kirschner, M; Krobitsch, S; Kuepfer, L	2022	Computational Models for Clinical Applications in Personalized Medicine-Guidelines and Recommendations for Data Integration and Model Validation	JOURNAL OF PERSONALIZED MEDICINE	10.3390/jpm12020166		Excluded	Irrelevant to AI adoption	SH.Kim	2024-04-24
830	Rouvinsky, RZ; Tsarev, EV	2021	TACKLING DELINQUENCY IN THE ERA OF SOCIAL CREDIT SYSTEM: PROSPECTS AND RISKS	RUSSIAN JOURNAL OF CRIMINOLOGY	10.17150/2500-4255.2021.15(3).282-294		Excluded	Irrelevant to AI adoption	SH.Kim	2024-04-24
831	Peiman, F; Khalilzadeh, M; Shahsavari-Pour, N; Ravanshadnia, M	2023	Estimation of building project completion duration using a natural gradient boosting ensemble model and legal and institutional variables	ENGINEERING CONSTRUCTION AND ARCHITECTURAL MANAGEMENT	10.1108/ECAM-12-2022-1170		Excluded	Irrelevant to AI adoption	SH.Kim	2024-04-24
832	Rangarajan, S; Choobineh, L; Sammakia, B	2021	Supervised Machine-Learning Approach for the Optimal Arrangement of Active Hotspots in 3-D Integrated Circuits	IEEE TRANSACTIONS ON COMPONENTS PACKAGING AND MANUFACTURING TECHNOLOGY	10.1109/TCPMT.2021.3109662		Excluded	Irrelevant to AI adoption	SH.Kim	2024-04-24
833	Diamantis, ME	2023	Vicarious Liability for AI	INDIANA LAW JOURNAL			Excluded	Irrelevant to AI adoption	SH.Kim	2024-04-24
834	Melegati, J; Nascimento, N; Chanin, R; Sales, A; Wiese, I; Assoc Computing Machinery	2024	Exploring potential implications of intelligent tools for human aspects of software engineering	Free University of Bozen-Bolzano	10.1145/3641822.3641877		Excluded	Irrelevant to AI adoption	SH.Kim	2024-04-24
835	Zhang, ZW; Zhang, LL; Zhang, H; He, WZ; Sun, ZQ; Cheng, G; Liu, QZ; Dai, XY; Qu, YZ	2019	Towards Answering Geography Questions in Gaokao: A Hybrid Approach	Nanjing University	10.1007/978-981-13-3146-6_1		Excluded	Irrelevant to AI adoption	SH.Kim	2024-04-24
836	Kenthapadi, K; Lakkaraju, H; Natarajan, P; Sameki, M; ACM	2022	Model Monitoring in Practice: Lessons Learned and Open Challenges	Harvard University	10.1145/3534678.3542617		Excluded	Irrelevant to AI adoption	SH.Kim	2024-04-24
837	Gushchina, OA	2017	THE USE OF INTELIGENT SYSTEMS FOR RISK MANAGEMENT IN SOFTWARE PROJECTS	MORDOVIA UNIVERSITY BULLETIN	10.15507/0236-2910.027.201702.250-263		Excluded	Irrelevant to AI adoption	SH.Kim	2024-04-24
838	Aseeva, A	2024	Liable and Sustainable by Design: A Toolbox for a Regulatory Compliant and Sustainable Tech	SUSTAINABILITY	10.3390/su16010228		Excluded	Irrelevant to AI adoption	SH.Kim	2024-04-24
839	Gunawan, Y; Aulawi, MH; Anggriawan, R; Putro, TA	2022	Command responsibility of autonomous weapons under international humanitarian law	COGENT SOCIAL SCIENCES	10.1080/23311886.2022.2139906		Excluded	Irrelevant to AI adoption	SH.Kim	2024-04-24
840	Wu, YJ; Zheng, Y; Feng, BJ; Yang, YQ; Kang, K; Zhao, AL	2024	Embracing ChatGPT for Medical Education: Exploring Its Impact on Doctors and Medical Students	JMIR MEDICAL EDUCATION	10.2196/52483		Excluded	Irrelevant to AI adoption	SH.Kim	2024-04-24
841	Kim, J; Lim, MH; Kim, K; Yoon, HJ	2024	Continual learning framework for a multicenter study with an application to electrocardiogram	BMC MEDICAL INFORMATICS AND DECISION MAKING	10.1186/s12911-024-02464-9		Excluded	Irrelevant to AI adoption	SH.Kim	2024-04-24
842	Thurzo, A; Jancovicová, V; Hain, M; Thurzo, M; Novák, B; Kosnácová, H; Lehotská, V; Varga, I; Kovác, P; Moravansky, N	2022	Human Remains Identification Using Micro-CT, Chemometric and AI Methods in Forensic Experimental Reconstruction of Dental Patterns after Concentrated Sulphuric Acid Significant Impact	MOLECULES	10.3390/molecules27134035		Excluded	Irrelevant to AI adoption	SH.Kim	2024-04-24
843	Pandurangan, AP; Blundell, TL	2020	Prediction of impacts of mutations on protein structure and interactions: SDM, a statistical approach, and mCSM, using machine learning	PROTEIN SCIENCE	10.1002/pro.3774		Excluded	Irrelevant to AI adoption	SH.Kim	2024-04-24
844	Zhang, WD; Huang, XL; Li, SY; Gao, XZ; IEEE	2013	The Variable Universe Fuzzy Controller and Its Application in Missile Homing Guidance Law Design	Harbin Institute of Technology			Excluded	Irrelevant to AI adoption	SH.Kim	2024-04-24
845	Chu, AA; Squirrell, D; Phillips, AM; Vaghefi, E	2020	Essentials of a Robust Deep Learning System for Diabetic Retinopathy Screening: A Systematic Literature Review	JOURNAL OF OPHTHALMOLOGY	10.1155/2020/8841927		Excluded	Irrelevant to AI adoption	SH.Kim	2024-04-24
846	Cao, JH; Pan, B; Zou, X	2024	Flow monitoring system and abnormal log traffic mode detection based on artificial intelligence	OPTICAL AND QUANTUM ELECTRONICS	10.1007/s11082-023-05690-z		Excluded	Irrelevant to AI adoption	SH.Kim	2024-04-24
847	Zhao, SF; Liu, B; Wang, F; Feng, D	2021	Bridging the Gap Between Memory and Communication Efficiency on Distributed Deep Learning Systems	IEEE ACCESS	10.1109/ACCESS.2021.3071579		Excluded	Irrelevant to AI adoption	SH.Kim	2024-04-24
848	Oyedare, T; Park, JM; IEEE	2019	Estimating the Required Training Dataset Size for Transmitter Classification Using Deep Learning	Virginia Polytechnic Institute & State University	10.1109/dyspan.2019.8935823		Excluded	Irrelevant to AI adoption	SH.Kim	2024-04-24
849	Hoffmann-Riem, Wolfgang	2020	Artificial Intelligence as a Challenge for Law and Regulation	Regulating Artificial Intelligence		https://link.springer.com/10.1007/978-3-030-32361-5_1	Included		SH.Kim	2024-04-24
850	Oatley, GC	2022	Themes in data mining, big data, and crime analytics	WILEY INTERDISCIPLINARY REVIEWS-DATA MINING AND KNOWLEDGE DISCOVERY	10.1002/widm.1432		Excluded	Irrelevant to AI adoption	SH.Kim	2024-04-24
851	Mazlan, AMA; Mazalan, L; Abidin, HZ; Zaman, FHK; Abdullah, SAC	2024	CLOUD-BASED WEB APPLICATION WITH INTELLIGENT CONNECTED DIGITAL VIDEO RECORDER (ICDVR)	JOURNAL OF ENGINEERING SCIENCE AND TECHNOLOGY			Excluded	Irrelevant to AI adoption	SH.Kim	2024-04-24
852	Bagreeva, EG; Zemlin, AI; Shamsunov, SK; Blankov, AS	2021	ON THE ISSUE OF CLASSIFICATION OF RISKS OF ENVIRONMENTAL SAFETY OF THE TRANSPORT COMPLEX: LEGAL AND ORGANIZATIONAL ASPECTS	TURISMO-ESTUDOS E PRATICAS			Excluded	Irrelevant to AI adoption	SH.Kim	2024-04-24
853	Wilgenbus, E; Kruger, H; du Toit, T	2015	Information Security: Machine Learning Experiments to Solve the File Fragment Classification Problem	North West University - South Africa			Excluded	Irrelevant to AI adoption	SH.Kim	2024-04-24
854	Lundine, MA; Brothers, LL; Trembanis, AC	2023	Deep learning for pockmark detection: Implications for quantitative seafloor characterization	GEOMORPHOLOGY	10.1016/j.geomorph.2022.108524		Excluded	Irrelevant to AI adoption	SH.Kim	2024-04-24
855	Schuhmacher, J; Mazzola, G; Tacchino, F; Dmitriyeva, O; Bui, T; Huang, SS; Tavernelli, I	2022	Extending the reach of quantum computing for materials science with machine learning potentials	AIP ADVANCES	10.1063/5.0099469		Excluded	Irrelevant to AI adoption	SH.Kim	2024-04-24
856	Borseková, K; Klátik, J; Koróny, S; Kristofík, P; Mihók, P; Orvisky, M	2020	Sustainable Policy Measures Based on Implementation of Digital Technologies in Corrections: Exploratory Study from Slovakia and Beyond	SUSTAINABILITY	10.3390/su12208643		Excluded	Irrelevant to AI adoption	SH.Kim	2024-04-24
857	Wang, Y	2019	Medical AI: A Dance between Data Utilization and Privacy Protection	INTERNATIONAL JOURNAL OF CHINESE & COMPARATIVE PHILOSOPHY OF MEDICINE			Excluded	Irrelevant to AI adoption	SH.Kim	2024-04-24
858	Chohlas-Wood, A; Nudell, J; Yao, K; Lin, Z; Nyarko, J; Goel, S; ASSOC COMP MACHINERY	2021	Blind Justice: Algorithmically Masking Race in Charging Decisions	Stanford University	10.1145/3461702.3462524		Excluded	Irrelevant to AI adoption	SH.Kim	2024-04-24
859	Ferguson, M; Jeong, S; Law, KH; Levitan, S; Narayanan, A; Burkhardt, R; Jena, T; Lee, YTT; ASME	2020	A STANDARDIZED REPRESENTATION OF CONVOLUTIONAL NEURAL NETWORKS FOR RELIABLE DEPLOYMENT OF MACHINE LEARNING MODELS IN THE MANUFACTURING INDUSTRY	Stanford University			Excluded	Irrelevant to AI adoption	SH.Kim	2024-04-24
860	Wilson, TJ; Bergman, J; Jackson, A; Popov, OB	2024	Preventing Machines From Lying: Why Interdisciplinary Collaboration is Essential for Understanding Artefactual or Artefactually Dependent Expert Evidence	JOURNAL OF CRIMINAL LAW	10.1177/00220183231226087		Excluded	Irrelevant to AI adoption	SH.Kim	2024-04-24
861	Noaro, G; Cappon, G; Sparacino, G; Del Favero, S; Facchinetti, A; IEEE	2020	Nonlinear Machine Learning Models for Insulin Bolus Estimation in Type 1 Diabetes Therapy	University of Padua			Excluded	Irrelevant to AI adoption	SH.Kim	2024-04-24
862	Naude, W; Dimitri, N	2020	The race for an artificial general intelligence: implications for public policy	AI & SOCIETY	10.1007/s00146-019-00887-x		Excluded	Irrelevant to AI adoption	SH.Kim	2024-04-24
863	Han, L; Gong, JJ	2022	A Study on Exploring the Path of Psychology and Civics Teaching Reform in Universities Based on Artificial Intelligence	COMPUTATIONAL INTELLIGENCE AND NEUROSCIENCE	10.1155/2022/4841387		Excluded	Irrelevant to AI adoption	SH.Kim	2024-04-24
864	Camargo, RD; Niranjan, M	2008	Mining Protein Databases using Machine Learning Techniques	JOURNAL OF INTEGRATIVE BIOINFORMATICS	10.2390/biecoll-jib-2008-106		Excluded	Irrelevant to AI adoption	SH.Kim	2024-04-24
865	Chen, S; Wang, PF; Fang, W; Deng, XX; Zhang, F	2019	Learning to Predict Charges for Judgment with Legal Graph	Beijing University of Posts & Telecommunications	10.1007/978-3-030-30490-4_20		Excluded	Irrelevant to AI adoption	SH.Kim	2024-04-24
866	Milojicic, D; Faraboschi, P; Dube, N; Roweth, D; IEEE	2021	Future of HPC: Diversifying Heterogeneity	Hewlett-Packard			Excluded	Irrelevant to AI adoption	SH.Kim	2024-04-24
867	Liu, KS; Muda, I; Lin, MH; Dwijendra, NKA; Caballero, GC; Alviz-Meza, A; Cárdenas-Escrocia, Y	2023	An Application of Machine Learning to Estimate and Evaluate the Energy Consumption in an Office Room	SUSTAINABILITY	10.3390/su15021728		Excluded	Irrelevant to AI adoption	SH.Kim	2024-04-24
868	Aldabousi, AM	2022	LEGAL PROBLEMS OF CONCLUSION OF INTELLIGENT SOFTWARE AGENT FOR SMART COMMERCIAL CONTRACTS IN THE ERA OF BLOCKCHAIN U. A. E AS A MODEL	REVISTA UNIVERSIDAD Y SOCIEDAD			Excluded	Irrelevant to AI adoption	SH.Kim	2024-04-24
869	Zhang, TY; IEEE	2018	BAYESIAN THEOREM IN ROUGH SET BACKGROUND AND ITS APPLICATION TO RECOVERING IMAGE	ShanghaiTech University			Excluded	Irrelevant to AI adoption	SH.Kim	2024-04-24
870	Hauer, MP; Kevekordes, J; Haeri, MA	2021	Legal perspective on possible fairness measures-A legal discussion using the example of hiring decisions	COMPUTER LAW & SECURITY REVIEW	10.1016/j.clsr.2021.105583		Excluded	Irrelevant to AI adoption	SH.Kim	2024-04-24
871	Yu, XT; Xu, Z; Song, YF; Liu, XC	2022	The cuter, the better? The impact of cuteness on intention to purchase AI voice assistants: A moderated serial-mediation model	FRONTIERS IN PSYCHOLOGY	10.3389/fpsyg.2022.1036848		Excluded	Irrelevant to AI adoption	SH.Kim	2024-04-24
872	Dunphy, A	2024	Is the regulation of connected and automated vehicles (CAVs) a wicked problem and why does it matter?	COMPUTER LAW & SECURITY REVIEW	10.1016/j.clsr.2024.105944		Excluded	Irrelevant to AI adoption	SH.Kim	2024-04-24
873	Baclig, MM; Ergezinger, N; Mei, QP; Gül, M; Adeeb, S; Westover, L	2020	A Deep Learning and Computer Vision Based Multi-Player Tracker for Squash	APPLIED SCIENCES-BASEL	10.3390/app10248793		Excluded	Irrelevant to AI adoption	SH.Kim	2024-04-24
874	Hinge, C; Henriksen, OM; Lindberg, U; Hasselbalch, SG; Hojgaard, L; Law, I; Andersen, FL; Ladefoged, CN; Alzheimer's Dis Neuroimaging Initi	2022	A zero-dose synthetic baseline for the personalized analysis of [18F]FDG-PET: Application in Alzheimer's disease	FRONTIERS IN NEUROSCIENCE	10.3389/fnins.2022.1053783		Excluded	Irrelevant to AI adoption	SH.Kim	2024-04-24
875	Sánchez-Carro, Y; de la Torre-Luque, A; Leal-Leturia, I; Salvat-Pujol, N; Massaneda, C; de Arriba-Arnau, A; Urretavizcaya, M; Pérez-Solà, V; Toll, A; Martínez-Ruiz, A; Ferreirós-Martínez, R; Pérez, S; Sastre, J; Alvarez, P; Soria, V; López-García, P	2023	Importance of immunometabolic markers for the classification of patients with major depressive disorder using machine learning	PROGRESS IN NEURO-PSYCHOPHARMACOLOGY & BIOLOGICAL PSYCHIATRY	10.1016/j.pnpbp.2022.110674		Excluded	Irrelevant to AI adoption	SH.Kim	2024-04-24
876	Berman, E	2018	A GOVERNMENT OF LAWS AND NOT OF MACHINES	BOSTON UNIVERSITY LAW REVIEW			Excluded	Irrelevant to AI adoption	SH.Kim	2024-04-24
877	As'ad, F; Farhat, C	2023	A mechanics-informed deep learning framework for data-driven nonlinear viscoelasticity	COMPUTER METHODS IN APPLIED MECHANICS AND ENGINEERING	10.1016/j.cma.2023.116463		Excluded	Irrelevant to AI adoption	SH.Kim	2024-04-24
878	Johnson, KN	2019	Automating the Risk of Bias	GEORGE WASHINGTON LAW REVIEW			Excluded	Irrelevant to AI adoption	SH.Kim	2024-04-24
879	Dalakian, GJ	2018	OPEN THE JAIL CELL DOORS, HAL: A GUARDED EMBRACE OF PRETRIAL RISK ASSESSMENT INSTRUMENTS	FORDHAM LAW REVIEW			Excluded	Irrelevant to AI adoption	SH.Kim	2024-04-24
880	Nchena, L; IEEE	2020	Fuzzy Logic Application in Automation Control	Tomas Bata University Zlin			Excluded	Irrelevant to AI adoption	SH.Kim	2024-04-24
881	Nikolic, JM; Vasovic, D; Janackovic, G; Petkovic, AI; Krstic, II	2016	IMPROVING THE MANAGEMENT SYSTEM OF MINING AND ENERGY COMPLEXES BASED ON RISK ASSESSMENT, ENVIRONMENTAL LAW AND PRINCIPLES OF SUSTAINABLE DEVELOPMENT	JOURNAL OF ENVIRONMENTAL PROTECTION AND ECOLOGY			Excluded	Irrelevant to AI adoption	SH.Kim	2024-04-24
882	Du, BY; Mao, KB; Bateni, SM; Meng, F; Wang, XM; Guo, ZH; Jun, CY; Du, GM	2022	A Novel Fully Coupled Physical-Statistical-Deep Learning Method for Retrieving Near-Surface Air Temperature from Multisource Data	REMOTE SENSING	10.3390/rs14225812		Excluded	Irrelevant to AI adoption	SH.Kim	2024-04-24
883	Shen, B; Dong, CW; Tong, X; Ngai, EWT	2022	Emerging technologies in e-commerce operations and supply chain management	ELECTRONIC COMMERCE RESEARCH AND APPLICATIONS	10.1016/j.elerap.2022.101203		Excluded	Irrelevant to AI adoption	SH.Kim	2024-04-24
884	Xing, J; Ai, SP; Han, ZY; Amer Soc Mech Engineers	2021	RESEARCH AND APPLICATION OF SAFETY VALVES INSPECTION METHOD BASED ON FAILURE AND RISK BIG DATA				Excluded	Irrelevant to AI adoption	SH.Kim	2024-04-24
885	Roman, AI; Mauerhofer, V	2022	Sustainable development and invasive alien species: Implementation challenges of an EU regulation	SUSTAINABLE DEVELOPMENT	10.1002/sd.2217		Excluded	Irrelevant to AI adoption	SH.Kim	2024-04-24
886	Haddad, AI	2016	CRUEL TIMING: RETROACTIVE APPLICATION OF STATE CRIMINAL PROCEDURAL RULES TO DIRECT APPEALS	COLUMBIA LAW REVIEW			Excluded	Irrelevant to AI adoption	SH.Kim	2024-04-24
887	Andrade, F; Neves, J; Novais, P; Machado, J; Abelha, A	2005	Legal security and credibility in agent based virtual enterprises	Universidade do Minho			Excluded	Irrelevant to AI adoption	SH.Kim	2024-04-24
888	Zia, A; Fletcher, C; Bigwood, S; Ratnakanthan, P; Seah, J; Lee, R; Kavnoudias, H; Law, M	2022	Retrospective analysis and prospective validation of an AI-based software for intracranial haemorrhage detection at a high-volume trauma centre	SCIENTIFIC REPORTS	10.1038/s41598-022-24504-y		Excluded	Irrelevant to AI adoption	SH.Kim	2024-04-24
889	Pavis, M	2021	Rebalancing our regulatory response to Deepfakes with performers' rights	CONVERGENCE-THE INTERNATIONAL JOURNAL OF RESEARCH INTO NEW MEDIA TECHNOLOGIES	10.1177/13548565211033418		Excluded	Irrelevant to AI adoption	SH.Kim	2024-04-24
890	Liu, F; Wang, DP; Lyu, KD	2022	Designed Steering Law for the Hybrid Actuators of Single Gimbal Control Moment Gyroscopes and Reaction Wheels Array	North Minzu University			Excluded	Irrelevant to AI adoption	SH.Kim	2024-04-24
891	Zou, CZ; Luo, JP; Bai, SY; Wang, YZ; Zhong, CF; Cai, Y	2019	Stock Time Series Prediction Based on Deep Learning	Dalian Maritime University	10.23977/meet.2019.93703		Excluded	Irrelevant to AI adoption	SH.Kim	2024-04-24
892	Lau, N; Zhao, X; O'Daffer, A; Weissman, H; Barton, K	2024	Pediatric Cancer Communication on Twitter: Natural Language Processing and Qualitative Content Analysis	JMIR CANCER	10.2196/52061		Excluded	Irrelevant to AI adoption	SH.Kim	2024-04-24
893	Zeng, QT; Guo, S; Cao, R; Zhao, ZQ; Duan, H	2024	Legal Transition Sequence Recognition of a Bounded Petri Net Using a Gate Recurrent Unit	IEEE TRANSACTIONS ON BIG DATA	10.1109/TBDATA.2023.3319252		Excluded	Irrelevant to AI adoption	SH.Kim	2024-04-24
894	Alfaro, R; Venegas, R; Bronfman, A; Valenzuela, M; Riff, S; Sologuren, E	2022	Analysis and Automatic Summary of Privacy Policies	LINGUAMATICA	10.21814/lm.14.2.375		Excluded	Irrelevant to AI adoption	SH.Kim	2024-04-24
895	Ai, LS; Broome, J; Yan, H	2010	Carrying out a risk-based approach to AML in China: partial or full implementation?	JOURNAL OF MONEY LAUNDERING CONTROL	10.1108/13685201011083894		Excluded	Irrelevant to AI adoption	SH.Kim	2024-04-24
896	Yenbutra, P; Umpai, K; Assoc Comp Machinery	2019	Blockchain Technology: Enhancing Appropriate Patent Application	National Institute of Development Administration - Thailand	10.1145/3355966.3355972		Excluded	Irrelevant to AI adoption	SH.Kim	2024-04-24
897	Saxena, A; Singh, R; Gehlot, A; Akram, SV; Twala, B; Singh, A; Montero, EC; Priyadarshi, N	2023	Technologies Empowered Environmental, Social, and Governance (ESG): An Industry 4.0 Landscape	SUSTAINABILITY	10.3390/su15010309		Excluded	Irrelevant to AI adoption	SH.Kim	2024-04-24
898	Tang, X; Xu, YC; Lu, XF; He, Q; Fang, J; Chen, JJ	2022	DeMRC: Dynamically Enhanced Multi-hop Reading Comprehension Model for Low Data	Zhejiang University	10.1007/978-3-031-22137-8_4		Excluded	Irrelevant to AI adoption	SH.Kim	2024-04-24
899	Yi, K; Liu, SY; Yu, JL; Li, QD; Ren, Z; Wu, JB; IEEE	2016	Integration control design for a semi-strapdown seeker missile	Beihang University			Excluded	Irrelevant to AI adoption	SH.Kim	2024-04-24
900	Markovicheva, EV; Smirnova, IG	2021	IMPACT OF THE COVID-19 PANDEMIC ON THE DIGITAL TRANSFORMATION OF CRIMINAL JUSTICE	VESTNIK TOMSKOGO GOSUDARSTVENNOGO UNIVERSITETA-PRAVO-TOMSK STATE UNIVERSITY JOURNAL OF LAW	10.17223/22253513/42/4		Excluded	Irrelevant to AI adoption	SH.Kim	2024-04-24
901	Horne, R; Law-Walsh, C; Assaad, Z; Joiner, K; ACM	2022	Ten regulatory principles to scaffold the design, manufacture, and use of trustworthy autonomous systems, illustrated in a maritime context	Queensland University of Technology (QUT)	10.1145/3597512.3599701		Excluded	Irrelevant to AI adoption	SH.Kim	2024-04-24
902	Bansal, G; ACM	2018	Explanatory Dialogs: Towards Actionable, Interactive Explanations		10.1145/3278721.3278795		Excluded	Irrelevant to AI adoption	SH.Kim	2024-04-24
903	Akbay, MA; Kalayci, CB; Blum, C; Polat, O	2022	Variable Neighborhood Search for the Two-Echelon Electric Vehicle Routing Problem with Time Windows	APPLIED SCIENCES-BASEL	10.3390/app12031014		Excluded	Irrelevant to AI adoption	SH.Kim	2024-04-24
904	Spielman, Z; Gertman, DI; Liu, HR; Pray, I; Traiteur, J; Wold, S; Wysmuller, S	2018	Machine Learning and Big Data Analytics in Support of Fleet Safety During Severe Weather	United States Department of Energy (DOE)	10.1007/978-3-319-60441-1_64		Excluded	Irrelevant to AI adoption	SH.Kim	2024-04-24
905	Meng, TT; Yahya, MH; Chai, JM	2022	Deep Learning Model for Stock Excess Return Prediction Based on Nonlinear Random Matrix and Esg Factor	MATHEMATICAL PROBLEMS IN ENGINEERING	10.1155/2022/5239493		Excluded	Irrelevant to AI adoption	SH.Kim	2024-04-24
906	Ashtari, N; Mullins, R; Qian, C; Wexler, J; Tenney, I; Pushkarna, M; ACM	2023	From Discovery to Adoption: Understanding the ML Practitioners' Interpretability Journey	Simon Fraser University	10.1145/3563657.3596046		Excluded	Irrelevant to AI adoption	SH.Kim	2024-04-24
907	Li, H; Li, CC; Wang, J; Yang, AM; Ma, ZZ; Zhang, ZN; Hua, DB	2023	Review on security of federated learning and its application in healthcare	FUTURE GENERATION COMPUTER SYSTEMS-THE INTERNATIONAL JOURNAL OF ESCIENCE	10.1016/j.future.2023.02.021		Excluded	Irrelevant to AI adoption	SH.Kim	2024-04-24
908	Gal, MS; Lynskey, O	2024	Synthetic Data: Legal Implications of the Data-Generation Revolution	IOWA LAW REVIEW			Excluded	Irrelevant to AI adoption	SH.Kim	2024-04-24
909	Abdulkareem, FAA	2024	The role of predictive policing in predicting spatio-temporal crime mapping	VESTNIK OF SAINT PETERSBURG UNIVERSITY-LAW-VESTNIK SANKT-PETERBURGSKOGO UNIVERSITETA-PRAVO	10.21638/spbu14.2024.112		Excluded	Irrelevant to AI adoption	SH.Kim	2024-04-24
910	Volle, M	2008	Optimal formation deployment using relative constraints				Excluded	Irrelevant to AI adoption	SH.Kim	2024-04-24
911	Podör, L	2022	Can Robot Judges Solve the So-Called "Hard Cases"?	University of Istvan Szechenyi	10.5817/CZ.MUNI.P280-0231-2022-16		Excluded	Irrelevant to AI adoption	SH.Kim	2024-04-24
912	Xu, K; Liu, HY; Wang, F; Wang, HS	2022	'This Crime is Not That Crime'-Classification and evaluation of four common crimes	LAW PROBABILITY & RISK	10.1093/lpr/mgac006		Excluded	Irrelevant to AI adoption	SH.Kim	2024-04-24
913	Farah, F; Rousselot, F	2007	DARES: Documents annotation and recombining system-Application to the European law	ARTIFICIAL INTELLIGENCE AND LAW	10.1007/s10506-007-9031-7		Excluded	Irrelevant to AI adoption	SH.Kim	2024-04-24
914	Chen, H; Zhang, Y; Chen, YJ; Zhang, JF; Zhang, WH; Sun, HQ; Lv, Y; Liao, PX; Zhou, JL; Wang, G	2018	LEARN: Learned Experts' Assessment-Based Reconstruction Network for Sparse-Data CT	IEEE TRANSACTIONS ON MEDICAL IMAGING	10.1109/TMI.2018.2805692		Excluded	Irrelevant to AI adoption	SH.Kim	2024-04-24
915	Bhattacharya, S	2002	Conditional probability of actually detecting a financial fraud - a neutrosophic extension to the application of Benford's law				Excluded	Irrelevant to AI adoption	SH.Kim	2024-04-24
916	Wei, YY; Law, AWK; Yang, C	2023	Data Assimilation with Missing Data in Nonstationary Environments for Probabilistic Machine Learning Models	JOURNAL OF COMPUTATIONAL SCIENCE	10.1016/j.jocs.2023.102151		Excluded	Irrelevant to AI adoption	SH.Kim	2024-04-24
917	Zhong, H; Yang, D; Shi, SD; Wei, L; Wang, YY	2024	From data to insights: the application and challenges of knowledge graphs in intelligent audit	JOURNAL OF CLOUD COMPUTING-ADVANCES SYSTEMS AND APPLICATIONS	10.1186/s13677-024-00674-0		Excluded	Irrelevant to AI adoption	SH.Kim	2024-04-24
918	Iida, H; Khalid, MNA	2020	Using Games to Study Law of Motions in Mind	IEEE ACCESS	10.1109/ACCESS.2020.3012597		Excluded	Irrelevant to AI adoption	SH.Kim	2024-04-24
919	Roller, R; Mayrdorfer, M; Duettmann, W; Naik, MG; Schmidt, D; Halleck, F; Hummel, P; Burchardt, A; Möller, S; Dabrock, P; Osmanodja, B; Budde, K	2022	Evaluation of a clinical decision support system for detection of patients at risk after kidney transplantation	FRONTIERS IN PUBLIC HEALTH	10.3389/fpubh.2022.979448		Excluded	Irrelevant to AI adoption	SH.Kim	2024-04-24
920	Alioto, M; De, V; Marongiu, A	2018	Energy-Quality Scalable Integrated Circuits and Systems: Continuing Energy Scaling in the Twilight of Moore's Law	IEEE JOURNAL ON EMERGING AND SELECTED TOPICS IN CIRCUITS AND SYSTEMS	10.1109/JETCAS.2018.2881461		Excluded	Irrelevant to AI adoption	SH.Kim	2024-04-24
921	Abu Hammour, K; Alhamad, H; Al-Ashwal, FY; Halboup, A; Abu Farha, R; Abu Hammour, A	2023	ChatGPT in pharmacy practice: a cross-sectional exploration of Jordanian pharmacists' perception, practice, and concerns	JOURNAL OF PHARMACEUTICAL POLICY AND PRACTICE	10.1186/s40545-023-00624-2		Excluded	Irrelevant to AI adoption	SH.Kim	2024-04-24
922	Yessetov, NY; Kortunov, AI	2021	The Land Issue on the Territory of Modern Kazakhstan and Its Reflection in Legislative Documents (1870-1890s)	BYLYE GODY	10.13187/bg.2021.4.1867		Excluded	Irrelevant to AI adoption	SH.Kim	2024-04-24
923	Wyrzykowski, R; Deelman, E	2024	Preface of special issue on advances in algorithms, models, hardware, and software for next-generations HPC systems	FUTURE GENERATION COMPUTER SYSTEMS-THE INTERNATIONAL JOURNAL OF ESCIENCE	10.1016/j.future.2023.12.020		Excluded	Irrelevant to AI adoption	SH.Kim	2024-04-24
924	Nadales, JM; Manzano, JM; Barriga, A; Limon, D; IEEE	2021	Implementation of Fast Predictive Controllers on FPGA Platforms based on Parallel Lipschitz Interpolation	University of Sevilla			Excluded	Irrelevant to AI adoption	SH.Kim	2024-04-24
925	Harambam, J; Helberger, N; van Hoboken, J	2018	Democratizing algorithmic news recommenders: how to materialize voice in a technologically saturated media ecosystem	PHILOSOPHICAL TRANSACTIONS OF THE ROYAL SOCIETY A-MATHEMATICAL PHYSICAL AND ENGINEERING SCIENCES	10.1098/rsta.2018.0088		Excluded	Irrelevant to AI adoption	SH.Kim	2024-04-24
926	Pullé, AI	2012	PROMOTING GLOBAL FOOD DEMOCRACY - GM FOODS, TRADE LAW, THE ENVIRONMENT & ETHICS	ASIAN JOURNAL OF WTO & INTERNATIONAL HEALTH LAW AND POLICY			Excluded	Irrelevant to AI adoption	SH.Kim	2024-04-24
927	Godinot, A; Le Merrer, E; Trédan, G; Penzo, C; Taïani, F; IEEE COMPUTER SOC	2024	Under manipulations, are some AI models harder to audit?	Universite de Rennes	10.1109/SaTML59370.2024.00038		Excluded	Irrelevant to AI adoption	SH.Kim	2024-04-24
928	Sharma, M; Sharma, C	2020	A Review on Diverse Applications of Case-Based Reasoning		10.1007/978-981-15-0222-4_48		Excluded	Irrelevant to AI adoption	SH.Kim	2024-04-24
929	Nikolic, V; Markoski, B; Kuk, K; Randelovic, D; Cisar, P	2017	Modelling the System of Receiving Quick Answers for e-Government Services: Study for the Crime Domain in the Republic of Serbia	ACTA POLYTECHNICA HUNGARICA			Excluded	Irrelevant to AI adoption	SH.Kim	2024-04-24
930	Nardin, A; Schrefler, B; Lefik, M	2003	Application of Artificial Neural Network for identification of parameters of a constitutive law for soils	DEVELOPMENTS IN APPLIED ARTIFICIAL INTELLIGENCE			Excluded	Irrelevant to AI adoption	SH.Kim	2024-04-24
931	Danilov, AV; Salekhova, LL; Grigorieva, KS; Zaripova, RR; Zinnurov, TA; IEEE	2020	The application of statistical methods in the development of Cyrillic-Latin converter for Tatar language	Kazan Federal University	10.1109/DeSE51703.2020.9450742		Excluded	Irrelevant to AI adoption	SH.Kim	2024-04-24
932	Tang, F	2023	Construction of applied talents training system based on machine learning under the background of new liberal arts	PEERJ COMPUTER SCIENCE	10.7717/peerj-cs.1461		Excluded	Irrelevant to AI adoption	SH.Kim	2024-04-24
933	Chen, SL; Wen, H; Wu, JS; Chen, J; Lin, WJ; Hu, L; Chen, Y	2018	Physical-Layer Channel Authentication for 5G via Machine Learning Algorithm	WIRELESS COMMUNICATIONS & MOBILE COMPUTING	10.1155/2018/6039878		Excluded	Irrelevant to AI adoption	SH.Kim	2024-04-24
934	Borson, JE; Xu, H	2022	A Path Dependent Approach for Characterizing the Legal Governance of Autonomous Systems	IEEE ACCESS	10.1109/ACCESS.2022.3221409		Excluded	Irrelevant to AI adoption	SH.Kim	2024-04-24
935	D'Souza, RF; Mathew, M; Palatty, PL; Surapaneni, KM	2024	Teaching humanism with humanoid: evaluating the potential of ChatGPT-4 as a pedagogical tool in bioethics education using validated clinical case vignettes	INTERNATIONAL JOURNAL OF ETHICS EDUCATION	10.1007/s40889-024-00190-4		Excluded	Irrelevant to AI adoption	SH.Kim	2024-04-24
936	Blagec, K; Swen, JJ; Koopmann, R; Cheung, KC; Crommentuijn-van Rhenen, M; Holsappel, I; Konta, L; Ott, S; Steinberger, D; Xu, H; Cecchin, E; Dolzan, V; Dávila-Fajardo, CL; Patrinos, GP; Sunder-Plassmann, G; Turner, RM; Pirmohamed, M; Guchelaar, HJ; Samwald, M; Ubiquitous Pharmacogenomics Consor	2022	Pharmacogenomics decision support in the U-PGx project: Results and advice from clinical implementation across seven European countries	PLOS ONE	10.1371/journal.pone.0268534		Excluded	Irrelevant to AI adoption	SH.Kim	2024-04-24
937	Barak-Corren, N; Kan-Tor, Y; Tebbe, N	2022	Examining the effects of antidiscrimination laws on children in the foster care and adoption systems	JOURNAL OF EMPIRICAL LEGAL STUDIES	10.1111/jels.12333		Excluded	Irrelevant to AI adoption	SH.Kim	2024-04-24
938	Bertolini, A; Riccaboni, M	2021	Grounding the case for a European approach to the regulation of automated driving: the technology-selection effect of liability rules	EUROPEAN JOURNAL OF LAW AND ECONOMICS	10.1007/s10657-020-09671-5		Excluded	Irrelevant to AI adoption	SH.Kim	2024-04-24
939	Wang, GM; Zhao, YD; Liu, CX; Qiao, JF	2024	Data-Driven Robust Adaptive Control With Deep Learning for Wastewater Treatment Process	IEEE TRANSACTIONS ON INDUSTRIAL INFORMATICS	10.1109/TII.2023.3257296		Excluded	Irrelevant to AI adoption	SH.Kim	2024-04-24
940	Hundman, K; Gowda, T; Kejriwal, M; Boecking, B; ACM	2018	Always Lurking: Understanding and Mitigating Bias in Online Human Trafficking Detection	California Institute of Technology	10.1145/3278721.3278782		Excluded	Irrelevant to AI adoption	SH.Kim	2024-04-24
941	Pavlov, AV; Shevchenko, YY	2003	Implementation of linguistic models by holographic technique	Vavilov State Optical Institute	10.1117/12.512611		Excluded	Irrelevant to AI adoption	SH.Kim	2024-04-24
942	Wernick, A; Artyushina, A	2023	Future-proofing the city: A human rights- based approach to governing algorithmic, biometric and smart city technologies	INTERNET POLICY REVIEW	10.14763/2023.1.1695		Excluded	Irrelevant to AI adoption	SH.Kim	2024-04-24
943	Susyaev, AI	2011	THE PROBLEM OF POLITICAL AND INSTITUTIONAL FRAMEWORKS CREATION OF THE RUSSIA-BELARUS UNION STATE	VOLGOGRADSKII GOSUDARSTVENNYI UNIVERSITET-VESTNIK-SERIYA 4-ISTORIYA REGIONOVEDENIE MEZHDUNARODNYE OTNOSHENIYA			Excluded	Irrelevant to AI adoption	SH.Kim	2024-04-24
944	Podda, E; Palmirani, M	2021	Inferring the Meaning of Non-personal, Anonymized, and Anonymous Data	University of Bologna	10.1007/978-3-030-89811-3_19		Excluded	Irrelevant to AI adoption	SH.Kim	2024-04-24
945	Frei, J; Kramer, F	2023	German Medical Named Entity Recognition Model and Data Set Creation Using Machine Translation and Word Alignment: Algorithm Development and Validation	JMIR FORMATIVE RESEARCH	10.2196/39077		Excluded	Irrelevant to AI adoption	SH.Kim	2024-04-24
946	Lukashov, AI; Sheveleva, SV	2020	COMPETING NORMS ON THE CONFISCATION OF PROPERTY IN THE CRIMINAL AND CRIMINAL PROCEDURE LEGISLATION OF THE REPUBLIC OF BELARUS AND OF THE RUSSIAN FEDERATION	RUSSIAN JOURNAL OF CRIMINOLOGY	10.17150/2500-4255.2020.14(6).914-926		Excluded	Irrelevant to AI adoption	SH.Kim	2024-04-24
947	Chen, JQ	2019	Who Should Be the Boss? Machines or a Human?		10.34190/ECIAIR.19.049		Excluded	Irrelevant to AI adoption	SH.Kim	2024-04-24
948	Cao, ZC; Chen, X; Cao, SF; Pang, LJ	2021	Improving Nighttime Periocular Recognition Performance by Image Superresolution	Xidian University	10.1117/12.2598442		Excluded	Irrelevant to AI adoption	SH.Kim	2024-04-24
949	Dargan, S; Kumar, M	2024	Gender Classification System Based on the Behavioral Biometric Modality: Application of Handwritten Text	ACM TRANSACTIONS ON ASIAN AND LOW-RESOURCE LANGUAGE INFORMATION PROCESSING	10.1145/3626236		Excluded	Irrelevant to AI adoption	SH.Kim	2024-04-24
950	Barone, M; Bussoli, C; Fattobene, L	2024	Digital financial consumers' decision-making: a systematic literature review and integrative framework	INTERNATIONAL JOURNAL OF BANK MARKETING	10.1108/IJBM-07-2023-0405		Excluded	Irrelevant to AI adoption	SH.Kim	2024-04-24
951	Korobeev, AI; Dremliuga, RI	2020	Current Criminal and Legal Policy in Russia with Regard to Penalization and Depenalization: Between Press and Compromise	Far Eastern Federal University			Excluded	Irrelevant to AI adoption	SH.Kim	2024-04-24
952	Yue, T; Li, Y; Hu, ZH	2021	DWSA: An Intelligent Document Structural Analysis Model for Information Extraction and Data Mining	ELECTRONICS	10.3390/electronics10192443		Excluded	Irrelevant to AI adoption	SH.Kim	2024-04-24
953	Hofman, W	2011	Supply Chain Risk Analysis with Linked Open Data		10.3233/978-1-60750-785-7-77		Excluded	Irrelevant to AI adoption	SH.Kim	2024-04-24
954	Frolov, AI	2018	ACCESSORITY AS AN EFFECT OF FUNCTIONAL DERIVATIVENESS OF CIVIL LEGAL RELATIONSHIP	VESTNIK TOMSKOGO GOSUDARSTVENNOGO UNIVERSITETA-PRAVO-TOMSK STATE UNIVERSITY JOURNAL OF LAW	10.17223/22253513/29/18		Excluded	Irrelevant to AI adoption	SH.Kim	2024-04-24
955	Cohen, N; Lotta, G; Alcadipani, R; Lazebnik, T	2024	Trust and Street-Level Bureaucrats' Willingness to Risk Their Lives for Others: The Case of Brazilian Law Enforcement	AMERICAN REVIEW OF PUBLIC ADMINISTRATION	10.1177/02750740231200468		Excluded	Irrelevant to AI adoption	SH.Kim	2024-04-24
956	Nuortimo, K; Härkönen, J	2018	Opinion mining approach to study media-image of energy production. Implications to public acceptance and market deployment	RENEWABLE & SUSTAINABLE ENERGY REVIEWS	10.1016/j.rser.2018.07.018		Excluded	Irrelevant to AI adoption	SH.Kim	2024-04-24
957	Coulter, C; McKay, F; Hallowell, N; Browning, L; Colling, R; Macklin, P; Sorell, T; Aslam, M; Bryson, G; Treanor, D; Verrill, C	2022	Understanding the ethical and legal considerations of Digital Pathology	JOURNAL OF PATHOLOGY CLINICAL RESEARCH	10.1002/cjp2.251		Excluded	Irrelevant to AI adoption	SH.Kim	2024-04-24
958	Peña, A; Morales, A; Fierrez, J; Ortega-Garcia, J; Puente, I; Cordova, J; Cordova, G	2024	Continuous document layout analysis: Human-in-the-loop AI-based data curation, database, and evaluation in the domain of public affairs	INFORMATION FUSION	10.1016/j.inffus.2024.102398		Excluded	Irrelevant to AI adoption	SH.Kim	2024-04-24
959	Lefebvre, T; De Belie, F; Crevecoeur, G; IEEE	2017	Polynomial Chaos Explicit Solution of the Optimal Control Problem in Model Predictive Control	Ghent University			Excluded	Irrelevant to AI adoption	SH.Kim	2024-04-24
960	Cao, JN	2021	Analysis of the Fluctuation of Bank Interest Rate Based on Computer Statistical Model and Machine Learning	JOURNAL OF SENSORS	10.1155/2021/4214413		Excluded	Irrelevant to AI adoption	SH.Kim	2024-04-24
961	Rosellini, AJ; Monahan, J; Street, AE; Heeringa, SG; Hill, ED; Petukhova, M; Reis, BY; Sampson, NA; Bliese, P; Schoenbaum, M; Stein, MB; Ursano, RJ; Kessler, RC	2016	Predicting non-familial major physical violent crime perpetration in the US Army from administrative data	PSYCHOLOGICAL MEDICINE	10.1017/S0033291715001774		Excluded	Irrelevant to AI adoption	SH.Kim	2024-04-24
962	Hu, J	2022	Research on Robot Fuzzy Neural Network Motion System Based on Artificial Intelligence	COMPUTATIONAL INTELLIGENCE AND NEUROSCIENCE	10.1155/2022/4347772		Excluded	Irrelevant to AI adoption	SH.Kim	2024-04-24
963	Zulfiqar, M; Sony, M; Bhat, S; Antony, J; Salentijn, W; McDermott, O	2023	Unlocking the potential: empirical analysis of enablers, barriers, benefits and technologies for integrating Industry 4.0 and Lean Six Sigma in manufacturing organisations	TQM JOURNAL	10.1108/TQM-05-2023-0130		Excluded	Irrelevant to AI adoption	SH.Kim	2024-04-24
964	Wang, SM; Jiang, X; Khaskheli, MB	2024	The Role of Technology in the Digital Economy's Sustainable Development of Hainan Free Trade Port and Genetic Testing: Cloud Computing and Digital Law	SUSTAINABILITY	10.3390/su16146025		Excluded	Irrelevant to AI adoption	SH.Kim	2024-04-24
965	Fusco, A; Dicuonzo, G; Dell'Atti, V; Tatullo, M	2020	Blockchain in Healthcare: Insights on COVID-19	INTERNATIONAL JOURNAL OF ENVIRONMENTAL RESEARCH AND PUBLIC HEALTH	10.3390/ijerph17197167		Excluded	Irrelevant to AI adoption	SH.Kim	2024-04-24
966	Ruan, JG; Wu, CC; Liang, ZW; Liu, K; Li, B; Li, WH; Li, TY	2023	The application of machine learning-based energy management strategy in a multi-mode plug-in hybrid electric vehicle, part II: Deep deterministic policy gradient algorithm design for electric mode	ENERGY	10.1016/j.energy.2023.126792		Excluded	Irrelevant to AI adoption	SH.Kim	2024-04-24
967	Roy, DB; Alison, J; August, TA; Bélisle, M; Bjerge, K; Bowden, JJ; Bunsen, MJ; Cunha, F; Geissmann, Q; Goldmann, K; Gomez-Segura, A; Jain, A; Huijbers, C; Larrivée, M; Lawson, JL; Mann, HM; Mazerolle, MJ; McFarland, KP; Pasi, L; Peters, S; Pinoy, N; Rolnick, D; Skinner, GL; Strickson, OT; Svenning, A; Teagle, S; Hoye, TT	2024	Towards a standardized framework for AI-assisted, image-based monitoring of nocturnal insects	PHILOSOPHICAL TRANSACTIONS OF THE ROYAL SOCIETY B-BIOLOGICAL SCIENCES	10.1098/rstb.2023.0108		Excluded	Irrelevant to AI adoption	SH.Kim	2024-04-24
968	Sanil, G; Prakash, K; Prabhu, S; Nayak, VC; Sengupta, S	2023	2D-3D Facial Image Analysis for Identification of Facial Features Using Machine Learning Algorithms With Hyper-Parameter Optimization for Forensics Applications	IEEE ACCESS	10.1109/ACCESS.2023.3298443		Excluded	Irrelevant to AI adoption	SH.Kim	2024-04-24
969	Ienca, M; Fins, JJ; Jox, RJ; Jotterand, F; Voeneky, S; Andorno, R; Ball, T; Castelluccia, C; Chavarriaga, R; Chneiweiss, H; Ferretti, A; Friedrich, O; Hurst, S; Merkel, G; Molnár-Gábor, F; Rickli, JM; Scheibner, J; Vayena, E; Yuste, R; Kellmeyer, P	2022	Towards a Governance Framework for Brain Data	NEUROETHICS	10.1007/s12152-022-09498-8		Excluded	Irrelevant to AI adoption	SH.Kim	2024-04-24
970	Wang, XD; Yang, SC; Zhao, YF; Wang, Y	2018	Improved pore structure prediction based on MICP with a data mining and machine learning system approach in Mesozoic strata of Gaoqing field, Jiyang depression	JOURNAL OF PETROLEUM SCIENCE AND ENGINEERING	10.1016/j.petrol.2018.07.057		Excluded	Irrelevant to AI adoption	SH.Kim	2024-04-24
971	Li, Y; Cheng, AW; Bin Su, S	2006	Risk evaluation of customer equity under E-business				Excluded	Irrelevant to AI adoption	SH.Kim	2024-04-24
972	Boukhers, Z; Bleier, A; Yediel, YU; Hienstorfer-Heitmann, M; Jaberansary, M; Welten, S; Koumpis, A; Beyan, O; ACM	2023	PADME-SoSci: A Platform for Analytics and Distributed Machine Learning for the Social Sciences	Fraunhofer Gesellschaft	10.1109/JCDL57899.2023.00047		Excluded	Irrelevant to AI adoption	SH.Kim	2024-04-24
973	Fabbri, M; ACM	2023	Self-determination through explanation: an ethical perspective on the implementation of the transparency requirements for recommender systems set by the Digital Services Act of the European Union	IMT School for Advanced Studies Lucca	10.1145/3600211.3604717		Excluded	Irrelevant to AI adoption	SH.Kim	2024-04-24
974	Hosseini, S; Ivanov, D	2020	Bayesian networks for supply chain risk, resilience and ripple effect analysis: A literature review	EXPERT SYSTEMS WITH APPLICATIONS	10.1016/j.eswa.2020.113649		Excluded	Irrelevant to AI adoption	SH.Kim	2024-04-24
975	Guo, ZH; Wang, ZY; Zhang, R	2019	MMCRD: An Effective Algorithm for Deploying Monitoring Point on Social Network	South China University of Technology	10.1007/978-981-13-3146-6_4		Excluded	Irrelevant to AI adoption	SH.Kim	2024-04-24
976	Alzaidi, A; Kazakov, D	2012	Earn More, Stay Legal: Novel Multi-agent Support for Islamic Banking	University of York - UK			Excluded	Irrelevant to AI adoption	SH.Kim	2024-04-24
977	Noaro, G; Cappon, G; Vettoretti, M; Sparacino, G; Del Favero, S; Facchinetti, A	2021	Machine-Learning Based Model to Improve Insulin Bolus Calculation in Type 1 Diabetes Therapy	IEEE TRANSACTIONS ON BIOMEDICAL ENGINEERING	10.1109/TBME.2020.3004031		Excluded	Irrelevant to AI adoption	SH.Kim	2024-04-24
978	Morin, JH; Glassey, O	2012	ThinkData: a Data Protection and Transparency Awareness Service based on Storytelling	University of Geneva	10.3233/978-1-61499-167-0-91		Excluded	Irrelevant to AI adoption	SH.Kim	2024-04-24
979	Djordjevic, BZ; Kemp, AJ; Kim, J; Simpson, RA; Wilks, SC; Ma, T; Mariscal, DA	2021	Modeling laser-driven ion acceleration with deep learning	PHYSICS OF PLASMAS	10.1063/5.0045449		Excluded	Irrelevant to AI adoption	SH.Kim	2024-04-24
980	Zhang, YF; Zeng, D; Luo, JL; Xu, ZL; King, I; ACM	2023	A Survey of Trustworthy Federated Learning with Perspectives on Security, Robustness and Privacy	Chinese University of Hong Kong	10.1145/3543873.3587681		Excluded	Irrelevant to AI adoption	SH.Kim	2024-04-24
981	Flak, O	2023	Ontology of Online Management Tools Aimed at Artificial Management Implementation: An Example of Use in Software Design	Jan Kochanowski University	10.5220/0011986800003464		Excluded	Irrelevant to AI adoption	SH.Kim	2024-04-24
982	De-Arteaga, M; Feuerriegel, S; Saar-Tsechansky, M	2022	Algorithmic fairness in business analytics: Directions for research and practice	PRODUCTION AND OPERATIONS MANAGEMENT	10.1111/poms.13839		Excluded	Irrelevant to AI adoption	SH.Kim	2024-04-24
983	Jiang, P; Gao, C; Zhao, JR; Li, F; Ou, CH; Zhang, T; Huang, S	2024	An exploration of urban air health navigation system based on dynamic exposure risk forecast of ambient PM2.5	ENVIRONMENT INTERNATIONAL	10.1016/j.envint.2024.108793		Excluded	Irrelevant to AI adoption	SH.Kim	2024-04-24
984	Rolf, B; Jackson, I; Müller, M; Lang, S; Reggelin, T; Ivanov, D	2023	A review on reinforcement learning algorithms and applications in supply chain management	INTERNATIONAL JOURNAL OF PRODUCTION RESEARCH	10.1080/00207543.2022.2140221		Excluded	Irrelevant to legal domain	SH.Kim	2024-04-24
985	Jian, XM	2021	Research on computer modeling of the impact of environmental tax law on enterprise green development	Wuhan University of Science & Technology	10.1117/12.2623540		Excluded	Irrelevant to AI adoption	SH.Kim	2024-04-24
986	Kop, Mauritz	2019	AI & Intellectual Property: Towards an Articulated Public Domain	Texas Intellectual Property Law Journal		https://heinonline.org/HOL/Page?handle=hein.journals/tipj28&id=309&div=&collection=	Included		SH.Kim	2024-04-24
987	Sharma, S; Jain, A	2020	Role of sentiment analysis in social media security and analytics	WILEY INTERDISCIPLINARY REVIEWS-DATA MINING AND KNOWLEDGE DISCOVERY	10.1002/widm.1366		Excluded	Irrelevant to AI adoption	SH.Kim	2024-04-24
988	Gao, DP; Guo, JH; IEEE	2009	Dealing with Chinese Overlapping Ambiguity Based on Type Functional Application	Beijing Normal University	10.1109/AICI.2009.377		Excluded	Irrelevant to AI adoption	SH.Kim	2024-04-24
989	Litvinova, O; Yeung, AWK; Hammerle, FP; Mickael, ME; Matin, M; Kletecka-Pulker, M; Atanasov, AG; Willschke, H	2024	Digital Technology Applications in the Management of Adverse Drug Reactions: Bibliometric Analysis	PHARMACEUTICALS	10.3390/ph17030395		Excluded	Irrelevant to AI adoption	SH.Kim	2024-04-24
990	Huang, SH; Guo, M; Zhang, SW	2024	Research on the Construction and Optimization of the Educational Evaluation System of Intelligent Educational Technology in the Context of Knowledge Economy	JOURNAL OF THE KNOWLEDGE ECONOMY	10.1007/s13132-024-01767-6		Excluded	Irrelevant to AI adoption	SH.Kim	2024-04-24
991	Mao, MY; Cheng, Z; Li, LS; Wu, N; You, WL	2024	Machine-learning-inspired quantum control in many-body dynamics	PHYSICAL REVIEW A	10.1103/PhysRevA.109.042428		Excluded	Irrelevant to AI adoption	SH.Kim	2024-04-24
992	Law, NLLMF; Mahmoud, MA; Tang, AYC; Lim, FC; Kasim, H; Othman, M; Yong, C	2019	A Review of Ontology Development Aspects	INTERNATIONAL JOURNAL OF ADVANCED COMPUTER SCIENCE AND APPLICATIONS			Excluded	Irrelevant to AI adoption	SH.Kim	2024-04-24
993	Boer, A; Winkels, R; Hoekstra, R; van Engers, TM	2003	Knowledge management for legislative drafting in an international setting	University of Amsterdam			Excluded	Irrelevant to AI adoption	SH.Kim	2024-04-24
994	Han, C; Sun, JJ; Bian, YN; Que, WE; Shi, L	2023	Automated Detection and Localization of Myocardial Infarction With Interpretability Analysis Based on Deep Learning	IEEE TRANSACTIONS ON INSTRUMENTATION AND MEASUREMENT	10.1109/TIM.2023.3258521		Excluded	Irrelevant to AI adoption	SH.Kim	2024-04-24
995	Mann, S	2024	Understanding via exemplification in XAI: how explaining image classification benefits from exemplars	AI & SOCIETY	10.1007/s00146-023-01837-4		Excluded	Irrelevant to AI adoption	SH.Kim	2024-04-24
996	Zhang, QY; Wallbridge, CD; Jones, DM; Morgan, PL	2024	Public perception of autonomous vehicle capability determines judgment of blame and trust in road traffic accidents	TRANSPORTATION RESEARCH PART A-POLICY AND PRACTICE	10.1016/j.tra.2023.103887		Excluded	Irrelevant to AI adoption	SH.Kim	2024-04-24
997	Chaudhary, M; Bansal, D	2022	Open source intelligence extraction for terrorism-related information: A review	WILEY INTERDISCIPLINARY REVIEWS-DATA MINING AND KNOWLEDGE DISCOVERY	10.1002/widm.1473		Excluded	Irrelevant to AI adoption	SH.Kim	2024-04-24
998	Wang, Y	2022	English Translation Teaching Algorithm in Colleges and Universities Using Data-Driven Deep Learning	MOBILE INFORMATION SYSTEMS	10.1155/2022/2712541		Excluded	Irrelevant to AI adoption	SH.Kim	2024-04-24
999	Zhou, G; Zhang, T; Zhou, YQ	2024	Elite Opposition-Based Bare Bones Mayfly Algorithm for Optimization Wireless Sensor Networks Coverage Problem	ARABIAN JOURNAL FOR SCIENCE AND ENGINEERING	10.1007/s13369-024-08899-6		Excluded	Irrelevant to AI adoption	SH.Kim	2024-04-24
1000	Alonso, AI	2005	Water and land-use planning in the EU: the case of water policy in Spain	Universidad Rey Juan Carlos			Excluded	Irrelevant to AI adoption	SH.Kim	2024-04-24
1001	Maluleka, ML; Chummun, BZ	2024	The function of competitive intelligence in South African insurance post-COVID-19 outbreak	SOUTH AFRICAN JOURNAL OF INFORMATION MANAGEMENT	10.4102/sajim.v26i1.1738		Excluded	Irrelevant to AI adoption	SH.Kim	2024-04-24
1002	Geng, F; Zhu, XP	2007	A guidance law for Multipurpose Unmanned Attack Air Vehicle based on the nonlinear predictive control	Northwestern Polytechnical University	10.1109/ICMA.2007.4303771		Excluded	Irrelevant to AI adoption	SH.Kim	2024-04-24
1003	Park, M; Moon, KJ	2023	Web-Based Delirium Prevention Application for Long-Term Care Facilities	JOURNAL OF THE AMERICAN MEDICAL DIRECTORS ASSOCIATION	10.1016/j.jamda.2022.12.023		Excluded	Irrelevant to AI adoption	SH.Kim	2024-04-24
1004	Wang, YB; Zhu, GL	2024	Construction of Accounting Fraud and Its Audit Countermeasure Model Based on Computer Technology	JOURNAL OF INFORMATION & KNOWLEDGE MANAGEMENT	10.1142/S0219649224500424		Excluded	Irrelevant to AI adoption	SH.Kim	2024-04-24
1005	Pinheiro, AF; Santos, WB; Neto, FBD	2023	Intelligent Framework to Support Technology and Business Specialists in the Public Sector	IEEE ACCESS	10.1109/ACCESS.2023.3243195		Excluded	Irrelevant to AI adoption	SH.Kim	2024-04-24
1006	Cormier, M; Specker, A; Jacques, JCS; Moritz, L; Metzler, J; Moeslund, TB; Nasrollahi, K; Escalera, S; Beyerer, J; IEEE Comp Soc	2024	UPAR Challenge 2024: Pedestrian Attribute Recognition and Attribute-based Person Retrieval - Dataset, Design, and Results	Helmholtz Association	10.1109/WACVW60836.2024.00044		Excluded	Irrelevant to AI adoption	SH.Kim	2024-04-24
1007	Li, Y; Wang, SH; Xu, SJ; Yin, J	2024	Trustworthy semi-supervised anomaly detection for online-to-offline logistics business in merchant identification	CAAI TRANSACTIONS ON INTELLIGENCE TECHNOLOGY	10.1049/cit2.12301		Excluded	Irrelevant to AI adoption	SH.Kim	2024-04-24
1008	Xun, LN; Yao, QY; Ji, FX; Li, T; Zhang, J; Miao, KC; Yan, Q	2022	PPNet: A more effective method of precipitation prediction	METEOROLOGICAL APPLICATIONS	10.1002/met.2081		Excluded	Irrelevant to AI adoption	SH.Kim	2024-04-24
1009	Kuhn, E; Fiske, A; Henningsen, P; Buyx, A	2021	Psychotherapy with an Autonomous Artifical Intelligence - Ethical Benefits and Challenges	PSYCHIATRISCHE PRAXIS	10.1055/a-1369-2938		Excluded	Irrelevant to AI adoption	SH.Kim	2024-04-24
1010	Costa, D; Costa, M; Pinto, S	2022	Train Me If You Can: Decentralized Learning on the Deep Edge	APPLIED SCIENCES-BASEL	10.3390/app12094653		Excluded	Irrelevant to AI adoption	SH.Kim	2024-04-24
1011	Zurdo, RJP; Dopacio, CI	2022	How can the digitisation vector of recovery funds affect the social economy?	CIRIEC-ESPANA REVISTA DE ECONOMIA PUBLICA SOCIAL Y COOPERATIVA	10.7203/CIRIEC-E.104.21497		Excluded	Irrelevant to AI adoption	SH.Kim	2024-04-24
1012	Bisht, D; Singh, R; Gehlot, A; Akram, SV; Singh, A; Montero, EC; Priyadarshi, N; Twala, B	2022	Imperative Role of Integrating Digitalization in the Firms Finance: A Technological Perspective	ELECTRONICS	10.3390/electronics11193252		Excluded	Irrelevant to AI adoption	SH.Kim	2024-04-24
1013	Xu, WQ; Chen, L; Sui, XF; Tian, Y; Liu, ZY	2023	Brain-computer interface-Brain information reading and activity control	CHINESE SCIENCE BULLETIN-CHINESE	10.1360/TB-2022-0338		Excluded	Irrelevant to AI adoption	SH.Kim	2024-04-24
1014	Hajra, SG; Xi, PC; Law, A; IEEE	2020	A comparison of ECG and EEG metrics for in-flight monitoring of helicopter pilot workload	National Research Council Canada	10.1109/smc42975.2020.9283499		Excluded	Irrelevant to AI adoption	SH.Kim	2024-04-24
1015	Bonsu, MOA; Wang, Y; Guo, YS	2023	Does fintech lead to better accounting practices? Empirical evidence	ACCOUNTING RESEARCH JOURNAL	10.1108/ARJ-07-2022-0178		Excluded	Irrelevant to AI adoption	SH.Kim	2024-04-24
1016	Liu, F; Lyu, KD	2022	The Singularity Avoidance Analysis and Designed Steering Law for VSCMG	North Minzu University			Excluded	Irrelevant to AI adoption	SH.Kim	2024-04-24
1017	Huang, YC	2023	Applying Privacy as Trust in the Emerging Digital Welfare State	NATIONAL TAIWAN UNIVERSITY LAW REVIEW	10.53106/181263242023061801003		Excluded	Irrelevant to AI adoption	SH.Kim	2024-04-24
1018	Davis, Anthony E.	2020	The future of law firms (and lawyers) in the age of artificial intelligence	Revista Direito GV		https://www.scielo.br/j/rdgv/a/xfgFQHzLQbJBhtPGGTzVpLc/?lang=en	Included		SH.Kim	2024-04-24
1019	Trozze, A; Kleinberg, B; Davies, T	2024	Detecting DeFi securities violations from token smart contract code	FINANCIAL INNOVATION	10.1186/s40854-023-00572-5		Excluded	Irrelevant to AI adoption	SH.Kim	2024-04-24
1020	Kelly-Lyth, A; Thomas, A	2023	Algorithmic management: Assessing the impacts of AI at work	EUROPEAN LABOUR LAW JOURNAL	10.1177/20319525231167478		Excluded	Irrelevant to AI adoption	SH.Kim	2024-04-24
1021	Dahm, J; Davis, E; Deconinck, F; Elbert, O; George, R; McGibbon, J; Wicky, T; Wu, ELY; Kung, CSP; Ben-Nun, T; Harris, L; Groner, L; Fuhrer, O	2023	Pace v0.2: a Python-based performance-portable atmospheric model	GEOSCIENTIFIC MODEL DEVELOPMENT	10.5194/gmd-16-2719-2023		Excluded	Irrelevant to AI adoption	SH.Kim	2024-04-24
1022	Schnabel, RB; Marinelli, EA; Arbelo, E; Boriani, G; Boveda, S; Buckley, CM; Camm, AJ; Casadei, B; Chua, W; Dagres, N; de Melis, M; Desteghe, L; Diederichsen, SZ; Duncker, D; Eckardt, L; Eisert, C; Engler, D; Fabritz, L; Freedman, B; Gillet, L; Goette, A; Guasch, E; Svendsen, JH; Hatem, SN; Haeusler, KG; Healey, JS; Heidbuchel, H; Hindricks, G; Hobbs, FDR; Hübner, T; Kotecha, D; Krekler, M; Lecler…	2023	Early diagnosis and better rhythm management to improve outcomes in patients with atrial fibrillation: the 8th AFNET/EHRA consensus conference	EUROPACE	10.1093/europace/euac062		Excluded	Irrelevant to AI adoption	SH.Kim	2024-04-24
1023	Gao, JJ	2022	Bionic Artificial Self-Recovery Enables Autonomous Health of Machine	JOURNAL OF BIONIC ENGINEERING	10.1007/s42235-022-00261-6		Excluded	Irrelevant to AI adoption	SH.Kim	2024-04-24
1024	Yan, F; Mikolajczyk, K; Kittler, J; IEEE	2016	Generating Commentaries for Tennis Videos	University of Surrey			Excluded	Irrelevant to AI adoption	SH.Kim	2024-04-24
1025	Potgieter, AB; Zhao, Y; Zarco-Tejada, PJ; Chenu, K; Zhang, YF; Porker, K; Biddulph, B; Dang, YP; Neale, T; Roosta, F; Chapman, S	2021	Evolution and application of digital technologies to predict crop type and crop phenology in agriculture	IN SILICO PLANTS	10.1093/insilicoplants/diab017		Excluded	Irrelevant to AI adoption	SH.Kim	2024-04-24
1026	McElfresh, DC; Chen, LC; Oliva, E; Joyce, V; Rose, S; Tamang, S	2023	A call for better validation of opioid overdose risk algorithms	JOURNAL OF THE AMERICAN MEDICAL INFORMATICS ASSOCIATION	10.1093/jamia/ocad110		Excluded	Irrelevant to AI adoption	SH.Kim	2024-04-24
1027	Weng, Y; Luo, S; Cui, Q; Trask, R; Wang, H	2023	Evaluate DC Meter Adoption for House-Level Storage Devices	IEEE TRANSACTIONS ON SMART GRID	10.1109/TSG.2022.3188506		Excluded	Irrelevant to AI adoption	SH.Kim	2024-04-24
1028	Chidi, BS; Okudoh, VI; Hutchinson, UF; Ngongang, MM; Maphanga, T; Madonsela, BS; Shale, K; Lim, JW; Ntwampe, SKO	2022	A Perspective on Emerging Inter-Disciplinary Solutions for the Sustainable Management of Food Waste	APPLIED SCIENCES-BASEL	10.3390/app122211399		Excluded	Irrelevant to AI adoption	SH.Kim	2024-04-24
1029	Huang, H; Chang, BPH; Liao, ZP; Chen, DY	2021	A matter of risk management: The effects of the innovation sandboxes on citizens' risk perceptions	National Taiwan University	10.1145/3463677.3463738		Excluded	Irrelevant to AI adoption	SH.Kim	2024-04-24
1030	Blackham, A	2023	SETTING THE FRAMEWORK FOR ACCOUNTABILITY FOR ALGORITHMIC DISCRIMINATION AT WORK	MELBOURNE UNIVERSITY LAW REVIEW			Excluded	Irrelevant to AI adoption	SH.Kim	2024-04-24
1031	Stites, M; Pianykh, OS	2016	How Secure Is Your Radiology Department? Mapping Digital Radiology Adoption and Security Worldwide	AMERICAN JOURNAL OF ROENTGENOLOGY	10.2214/AJR.15.15283		Excluded	Irrelevant to AI adoption	SH.Kim	2024-04-24
1032	Iqbal, JD; Krauthammer, M; Biller-Andorno, N	2022	The Use and Ethics of Digital Twins in Medicine	JOURNAL OF LAW MEDICINE & ETHICS	10.1017/jme.2022.97		Excluded	Irrelevant to AI adoption	SH.Kim	2024-04-24
1033	Huang, JS; Zhang, HB; Li, GH; Tang, GJ; IEEE	2015	Design and Realization of Terminal Guidance Law for Passive Homing Interceptors	National University of Defense Technology - China			Excluded	Irrelevant to AI adoption	SH.Kim	2024-04-24
1034	Wang, YQ; He, CP; Li, ZJ	2021	Application of Image Denoising Method Based on Two-Way Coupling Diffusion Equation in Public Security Forensics	ADVANCES IN MATHEMATICAL PHYSICS	10.1155/2021/1589182		Excluded	Irrelevant to AI adoption	SH.Kim	2024-04-24
1035	Ping, X; Yan, Z; IEEE	2012	Sliding Mode Control with Improved Exponential Reaching Law for Antilock Braking System	Civil Aviation University of China			Excluded	Irrelevant to AI adoption	SH.Kim	2024-04-24
1036	Tan, R; Yan, XF	2020	Improved Human Activity Recognition Model based on Sequence Mixup	Nanjing University of Aeronautics & Astronautics	10.1109/ISPA-BDCloud-SocialCom-SustainCom51426.2020.00078		Excluded	Irrelevant to AI adoption	SH.Kim	2024-04-24
1037	Ferguson, M; Lee, YTT; Narayanan, A; Law, KH	2019	A Standardized PMML Format for Representing Convolutional Neural Networks with Application to Defect Detection	SMART AND SUSTAINABLE MANUFACTURING SYSTEMS	10.1520/SSMS20190032		Excluded	Irrelevant to AI adoption	SH.Kim	2024-04-24
1038	Hwang, Y; Moon, S; Nam, S; HoonAhn, J; IEEE	2022	Chiplet-based System PSI Optimization for 2.5D/3D Advanced Packaging Implementation	Samsung Electronics	10.1109/ECTC51906.2022.00010		Excluded	Irrelevant to AI adoption	SH.Kim	2024-04-24
1039	Enigo, VSF	2020	An Automated System for Crime Investigation Using Conventional and Machine Learning Approach	SSN College of Engineering	10.1007/978-3-030-38040-3_12		Excluded	Irrelevant to AI adoption	SH.Kim	2024-04-24
1040	Sestino, A; Amatulli, C	2024	The challenge of integrating "intelligent" technologies in luxury shopping contexts: The role of brand personality appeal and consumers' status consumption orientation	JOURNAL OF RETAILING AND CONSUMER SERVICES	10.1016/j.jretconser.2023.103488		Excluded	Irrelevant to AI adoption	SH.Kim	2024-04-24
1041	Orrù, G; Galli, A; Gattulli, V; Gravina, M; Micheletto, M; Marrone, S; Nocerino, W; Procaccino, A; Terrone, G; Curtotti, D; Impedovo, D; Marcialis, GL; Sansone, C	2023	Development of Technologies for the Detection of (Cyber)Bullying Actions: The BullyBuster Project	INFORMATION	10.3390/info14080430		Excluded	Irrelevant to AI adoption	SH.Kim	2024-04-24
1042	Gabudeanu, L; Brici, I; Mare, C; Mihai, IC; Scheau, MC	2021	Privacy Intrusiveness in Financial-Banking Fraud Detection	RISKS	10.3390/risks9060104		Excluded	Irrelevant to AI adoption	SH.Kim	2024-04-24
1043	Drurnond, L; Girardi, R; Leite, A	2007	A case study on the application of the MAAEM methodology for the specification modeling of recommender systems in the legal domain	Universidade Federal do Maranhao			Excluded	Irrelevant to AI adoption	SH.Kim	2024-04-24
1044	Stovpets, O; Borinshtein, Y; Yershova-Babenko, I; Kozobrodova, D; Madi, H; Honcharova, O	2023	Digital technologies and human rights: challenges and opportunities	AMAZONIA INVESTIGA	10.34069/AI/2023.72.12.2		Excluded	Irrelevant to legal domain	SH.Kim	2024-04-24
1045	Calimeri, F; Fuscà, D; Germano, S; Perri, S; Zangari, J	2019	Fostering the Use of Declarative Formalisms for Real-World Applications: The EmbASP Framework	NEW GENERATION COMPUTING	10.1007/s00354-018-0046-2		Excluded	Irrelevant to AI adoption	SH.Kim	2024-04-24
1046	Ivanov, D; Dolgui, A; Sokolov, B; Ivanova, M	2019	Intellectualization of control: cyber-physical supply chain risk analytics	Berlin School of Economics & Law	10.1016/j.ifacol.2019.11.146		Excluded	Irrelevant to AI adoption	SH.Kim	2024-04-24
1047	Zhao, CC; Min, C	2021	Analysis of the transient flow of non-Newtonian power-law fluids in homogeneous reservoirs with the elastic outer boundary	ACTA GEOPHYSICA	10.1007/s11600-021-00641-2		Excluded	Irrelevant to AI adoption	SH.Kim	2024-04-24
1048	Zhang, T; Rahman, ML; Kamali, HM; Azar, KZ; Farahmandi, F	2024	SiPGuard: Run-Time System-in-Package Security Monitoring via Power Noise Variation	IEEE TRANSACTIONS ON VERY LARGE SCALE INTEGRATION (VLSI) SYSTEMS	10.1109/TVLSI.2023.3322384		Excluded	Irrelevant to AI adoption	SH.Kim	2024-04-24
1049	Lombardo, G; Poggi, A; Tomaiuolo, M	2022	Continual representation learning for node classification in power-law graphs	FUTURE GENERATION COMPUTER SYSTEMS-THE INTERNATIONAL JOURNAL OF ESCIENCE	10.1016/j.future.2021.10.011		Excluded	Irrelevant to AI adoption	SH.Kim	2024-04-24
1050	Bocquet, F; Raimbourg, J; Bigot, F; Simmet, V; Campone, M; Frenel, JS	2023	Opportunities and Obstacles to the Development of Health Data Warehouses in Hospitals in France: The Recent Experience of Comprehensive Cancer Centers	INTERNATIONAL JOURNAL OF ENVIRONMENTAL RESEARCH AND PUBLIC HEALTH	10.3390/ijerph20021645		Excluded	Irrelevant to AI adoption	SH.Kim	2024-04-24
1051	Wang, C; Wang, CQ; Zhu, HY; Cui, JP	2021	LAW: Learning Automatic Windows for Online Payment Fraud Detection	IEEE TRANSACTIONS ON DEPENDABLE AND SECURE COMPUTING	10.1109/TDSC.2020.3037784		Excluded	Irrelevant to AI adoption	SH.Kim	2024-04-24
1052	Li, CY; Yu, JL; Lv, JX	2022	A Novel Bi-LSTM-Based Method for Thevenin Equivalent Parameter Identification	FRONTIERS IN ENERGY RESEARCH	10.3389/fenrg.2022.933544		Excluded	Irrelevant to AI adoption	SH.Kim	2024-04-24
1053	Mihaljevic, H; Müller, I; Dill, K; Yollu-Tok, A; von Grafenstein, M	2023	More or less discrimination? Practical feasibility of fairness auditing of technologies for personnel selection	AI & SOCIETY	10.1007/s00146-023-01726-w		Excluded	Irrelevant to AI adoption	SH.Kim	2024-04-24
1054	Saniei, R	2021	Challenges in the Implementation of Privacy Enhancing Semantic Technologies (PESTs) Supporting GDPR	Universidad Politecnica de Madrid	10.1007/978-3-030-89811-3_20		Excluded	Irrelevant to AI adoption	SH.Kim	2024-04-24
1055	Ranasinghe, I; Dantu, R; Albert, MV; Watts, S; Ocana, R	2021	Cyber-Physiotherapy: Rehabilitation to Training	University of North Texas System			Excluded	Irrelevant to AI adoption	SH.Kim	2024-04-24
1056	Castellano, R; Cini, F; Ferrari, A	2024	Value creation and sustainable business model: are ESG ratings a matter of class?	ANNALS OF OPERATIONS RESEARCH	10.1007/s10479-024-05859-z		Excluded	Irrelevant to AI adoption	SH.Kim	2024-04-24
1057	Predel, C; Steger, F	2021	Ethical Challenges With Smartwatch-Based Screening for Atrial Fibrillation: Putting Users at Risk for Marketing Purposes?	FRONTIERS IN CARDIOVASCULAR MEDICINE	10.3389/fcvm.2020.615927		Excluded	Irrelevant to AI adoption	SH.Kim	2024-04-24
1058	Mattmann, CA; Zhang, Z; IEEE	2019	Deep Facial Recognition using Tensorflow	California Institute of Technology	10.1109/DLS49591.2019.00011		Excluded	Irrelevant to AI adoption	SH.Kim	2024-04-24
1059	Rozenstein, O; Cohen, Y; Alchanatis, V; Behrendt, K; Bonfil, DJ; Eshel, G; Harari, A; Harris, WE; Klapp, I; Laor, Y; Linker, R; Paz-Kagan, T; Peets, S; Rutter, SM; Salzer, Y; Lowenberg-DeBoer, J	2024	Data-driven agriculture and sustainable farming: friends or foes?	PRECISION AGRICULTURE	10.1007/s11119-023-10061-5		Excluded	Irrelevant to AI adoption	SH.Kim	2024-04-24
1060	Xu, ZC	2024	From algorithmic governance to govern algorithm	AI & SOCIETY	10.1007/s00146-022-01554-4		Excluded	Irrelevant to AI adoption	SH.Kim	2024-04-24
1061	Serratosa, J; Ribó, O; Correia, S; Pittman, M	2007	EFSA scientific risk assessment on animal health and welfare aspects of avian influenza (EFSA-Q-2004-075)	AVIAN DISEASES	10.1637/7574-040106R.1		Excluded	Irrelevant to AI adoption	SH.Kim	2024-04-24
1062	Kletzander, L; Musliu, N	2020	Solving the general employee scheduling problem	COMPUTERS & OPERATIONS RESEARCH	10.1016/j.cor.2019.104794		Excluded	Irrelevant to AI adoption	SH.Kim	2024-04-24
1063	Tang, LY; Kageura, K	2019	Verifying Meaning Equivalence in Bilingual International Treaties	University of Tokyo	10.3233/FAIA190311		Excluded	Irrelevant to AI adoption	SH.Kim	2024-04-24
1064	Elhalwany, I; Mohammed, A; Wassif, K; Hefny, H	2015	Using Textual Case-based Reasoning in Intelligent Fatawa QA System	INTERNATIONAL ARAB JOURNAL OF INFORMATION TECHNOLOGY			Excluded	Irrelevant to AI adoption	SH.Kim	2024-04-24
1065	Winkler, JR	2005	A comparison of condition numbers for the full rank least squares problem	DETERMINISTIC AND STATISTICAL METHODS IN MACHINE LEARNING			Excluded	Irrelevant to AI adoption	SH.Kim	2024-04-24
1066	Feng, Z; Xu, T; Yang, X; Tian, J; Yi, J; Zhao, K	2019	Research on Dynamic and Static Fusion Polymorphic Gesture Recognition Algorithm for Interactive Teaching Interface	University of Jinan	10.1007/978-981-13-7986-4_10		Excluded	Irrelevant to AI adoption	SH.Kim	2024-04-24
1067	Ayodele, M; ACM	2019	Application of Estimation of Distribution Algorithm for Feature Selection	University of Manchester	10.1145/3319619.3326771		Excluded	Irrelevant to AI adoption	SH.Kim	2024-04-24
1068	Widl, M; Musliu, N	2014	The break scheduling problem: complexity results and practical algorithms	MEMETIC COMPUTING	10.1007/s12293-014-0131-0		Excluded	Irrelevant to AI adoption	SH.Kim	2024-04-24
1069	Schirmann, ML; Gose, JW; Collette, MD	2023	A comparison of physics-informed data-driven modeling architectures for motion	OCEAN ENGINEERING	10.1016/j.oceaneng.2023.115608		Excluded	Irrelevant to AI adoption	SH.Kim	2024-04-24
1070	Kaza, S; Hu, PJH; Hu, HF; Chen, H	2011	Designing, Implementing, and Evaluating Information Systems for Law Enforcement-A Long-Term Design-Science Research Project	COMMUNICATIONS OF THE ASSOCIATION FOR INFORMATION SYSTEMS			Excluded	Irrelevant to AI adoption	SH.Kim	2024-04-24
1071	Tiumentsev, AY; Tiumentsev, YV	2023	Motion Control of Supersonic Passenger Aircraft Using Machine Learning Methods	OPTICAL MEMORY AND NEURAL NETWORKS	10.3103/S1060992X23060127		Excluded	Irrelevant to AI adoption	SH.Kim	2024-04-24
1072	Chen, CW; Walter, P; Wei, JCC	2024	Using ChatGPT-Like Solutions to Bridge the Communication Gap Between Patients With Rheumatoid Arthritis and Health Care Professionals	JMIR MEDICAL EDUCATION	10.2196/48989		Excluded	Irrelevant to AI adoption	SH.Kim	2024-04-24
1073	Schwarz, L; Sobania, D; Rothlauf, F	2024	On relevant features for the recurrence prediction of urothelial carcinoma of the bladder	INTERNATIONAL JOURNAL OF MEDICAL INFORMATICS	10.1016/j.ijmedinf.2024.105414		Excluded	Irrelevant to AI adoption	SH.Kim	2024-04-24
1074	Younes, YA; Barczyk, M	2021	Nonlinear Model Predictive Horizon for Optimal Trajectory Generation	ROBOTICS	10.3390/robotics10030090		Excluded	Irrelevant to AI adoption	SH.Kim	2024-04-24
1075	Zhu, PY; Wen, L; Liu, JF; Xue, F; Lou, J; Wang, ZB; Ren, K	2023	CAPP-130: A Corpus of Chinese Application Privacy Policy Summarization and Interpretation	Zhejiang University			Excluded	Irrelevant to AI adoption	SH.Kim	2024-04-24
1076	Sujatha, M; Priya, N; Beno, A; Sheeba, TB; Manikandan, M; Tresa, IM; Jose, PSH; Peroumal, V; Thimothy, SP	2022	IoT and Machine Learning-Based Smart Automation System for Industry 4.0 Using Robotics and Sensors	JOURNAL OF NANOMATERIALS	10.1155/2022/6807585		Excluded	Irrelevant to AI adoption	SH.Kim	2024-04-24
1077	Durmaz, H; Keskinöz, M; IEEE	2023	On the Improvements of Mouse Dynamics Based Continuous User Authentication	Aselsan	10.1109/IRI58017.2023.00010		Excluded	Irrelevant to AI adoption	SH.Kim	2024-04-24
1078	Wang, CR; Zhang, JW; Yang, J; Hu, CJ; Liu, J	2005	A modified particle swarm optimization algorithm and its application for solving traveling salesman problem	North China Electric Power University			Excluded	Irrelevant to AI adoption	SH.Kim	2024-04-24
1079	Kim, J; Villarreal, M; Arya, S; Hernandez, A; Moreira, A	2024	Bridging the Gap: Exploring Bronchopulmonary Dysplasia through the Lens of Biomedical Informatics	JOURNAL OF CLINICAL MEDICINE	10.3390/jcm13041077		Excluded	Irrelevant to AI adoption	SH.Kim	2024-04-24
1080	Ordonez, JG; Montero-Robina, P; Limon, D; Gordillo, F	2024	Real-Time Implementation of Predictive Control in Power Inverters Based on Nearest Neighbor Searching	IEEE TRANSACTIONS ON POWER ELECTRONICS	10.1109/TPEL.2023.3323687		Excluded	Irrelevant to AI adoption	SH.Kim	2024-04-24
1081	Ferrari, A; Gutierrez, S; Biscaia, EC	2009	Optimal Control Law Development in a Sequential Batch Reactor Through Mixed Integer Particle Swarm Dynamic Optimization	Universidad de la Republica, Uruguay			Excluded	Irrelevant to AI adoption	SH.Kim	2024-04-24
1082	Liang, YQ; Chen, CY; Tian, T; Shu, K	2023	Fair classification via domain adaptation: A dual adversarial learning approach	FRONTIERS IN BIG DATA	10.3389/fdata.2022.1049565		Excluded	Irrelevant to AI adoption	SH.Kim	2024-04-24
1083	Rajabiun, R	2016	Beyond Transparency: The Semantics of Rulemaking for an Open Internet	INDIANA LAW JOURNAL			Excluded	Irrelevant to AI adoption	SH.Kim	2024-04-24
1084	Guerriaud, M; Siranyan, V	2024	The Proposal for a Directive on Defective Products: A Game Changer for Innovative Medicinal Products	EUROPEAN JOURNAL OF HEALTH LAW	10.1163/15718093-bja10117		Excluded	Irrelevant to AI adoption	SH.Kim	2024-04-24
1085	Wallner, JP; Niskanen, A; Järvisalo, M	2017	Complexity Results and Algorithms for Extension Enforcement in Abstract Argumentation	JOURNAL OF ARTIFICIAL INTELLIGENCE RESEARCH	10.1613/jair.5415		Excluded	Irrelevant to AI adoption	SH.Kim	2024-04-24
1086	Guo, JJ; Wu, WJ; Fang, WC; IEEE	2019	A Novel Handheld Diffuse Optical Spectroscopy System Implementation Based on High-Accuracy Multidimensional Imaging Reconstruction Model for Human Breast Healthcare Applications	National Yang Ming Chiao Tung University	10.1109/biocas.2019.8918998		Excluded	Irrelevant to AI adoption	SH.Kim	2024-04-24
1087	Seagraves, P	2023	Real Estate Insights The clash of politics and economics in the UK property market-the case of leaseholds	JOURNAL OF PROPERTY INVESTMENT & FINANCE	10.1108/JPIF-07-2023-0072		Excluded	Irrelevant to AI adoption	SH.Kim	2024-04-24
1088	Brüninghaus, S; Ashley, KD	2003	Combining case-based and model-based reasoning for predicting the outcome of legal cases	CASE-BASED REASONING RESEARCH AND DEVELOPMENT, PROCEEDINGS			Excluded	Irrelevant to AI adoption	SH.Kim	2024-04-24
1089	Abdullah, AH	2005	AI-Hilah al-Fighiyyah: The Concept, Position and Its Use in the Current Business Muamalat	ISLAMIYYAT-THE INTERNATIONAL JOURNAL OF ISLAMIC STUDIES			Excluded	Irrelevant to AI adoption	SH.Kim	2024-04-24
1090	Battaglia, F; Di Vetta, G; IEEE	2022	Technology to unlock the mind: citizen science and the sandbox approach for a new model of BCI governance	University of Salento	10.1109/MetroXRAINE54828.2022.9967580		Excluded	Irrelevant to AI adoption	SH.Kim	2024-04-24
1091	Lie, D; Austin, LM; Sun, PYP; Qiu, WJ	2021	AUTOMATING ACCOUNTABILITY? PRIVACY POLICIES, DATA TRANSPARENCY, AND THE THIRD PARTY PROBLEM	UNIVERSITY OF TORONTO LAW JOURNAL	10.3158/utlj-2020-0136		Excluded	Irrelevant to AI adoption	SH.Kim	2024-04-24
1092	Webley, Lisa	2019	AI and the Legal Profession: Ethical and Regulatory Considerations				Included		SH.Kim	2024-04-24
1093	Erol, SE; Aksoy; Sagiroglu, S	2023	Social big data applications and challenges	CONCURRENCY AND COMPUTATION-PRACTICE & EXPERIENCE	10.1002/cpe.7567		Excluded	Irrelevant to AI adoption	SH.Kim	2024-04-24
1094	Tian, YH; Qin, H; Xia, F; Song, Y; Mariani, J	2022	ChiMST: A Chinese Medical Corpus for Word Segmentation and Medical Term Recognition	University of Washington			Excluded	Irrelevant to AI adoption	SH.Kim	2024-04-24
1095	Kotlinski, M; Calkowska, JK	2022	U-Space and UTM Deployment as an Opportunity for More Complex UAV Operations Including UAV Medical Transport	JOURNAL OF INTELLIGENT & ROBOTIC SYSTEMS	10.1007/s10846-022-01681-6		Excluded	Irrelevant to AI adoption	SH.Kim	2024-04-24
1096	Maligalig, KC; Amante, AD; Tejada, RR; Tamargo, RS; Santiago, A; IEEE	2022	Machine Vision System of Emergency Vehicle Detection System Using Deep Transfer Learning	Batangas State University	10.1109/DASA54658.2022.9765002		Excluded	Irrelevant to AI adoption	SH.Kim	2024-04-24
1097	Jin, YL; Yin, W; Wang, HS; He, F	2024	Capturing word positions does help: A multi-element hypergraph gated attention network for document classification	EXPERT SYSTEMS WITH APPLICATIONS	10.1016/j.eswa.2024.124002		Excluded	Irrelevant to AI adoption	SH.Kim	2024-04-24
1098	Artelt, A; Hammer, B	2020	Convex Density Constraints for Computing Plausible Counterfactual Explanations	University of Bielefeld	10.1007/978-3-030-61609-0_28		Excluded	Irrelevant to AI adoption	SH.Kim	2024-04-24
1099	Liu, MZ; Liu, JY; Liu, R; Makhanov, H; Lykov, D; Apte, A; Alexeev, Y; IEEE Comp Soc	2022	Embedding Learning in Hybrid Quantum-Classical Neural Networks	University of Chicago	10.1109/QCE53715.2022.00026		Excluded	Irrelevant to AI adoption	SH.Kim	2024-04-24
1100	Uematsu, AADG; Brandao, AAF	2023	eMailMe: A Method to Build Datasets of Corporate Emails in Portuguese	DATA	10.3390/data8080127		Excluded	Irrelevant to AI adoption	SH.Kim	2024-04-24
1101	Farah, N; Souici, L; Farah, L; Sellami, M	2004	Arabic words recognition with classifiers combination: An application to literal amounts	ARTIFICIAL INTELLIGENCE: METHODOLOGY, SYSTEMS, AND APPLICATIONS, PROCEEDINGS			Excluded	Irrelevant to AI adoption	SH.Kim	2024-04-24
1102	Dauti, M	2023	Bystanders or Contesters? Women's Political Representation and Quality of Government in the Local Councils of Albania	JOURNAL OF WOMEN POLITICS & POLICY	10.1080/1554477X.2022.2109946		Excluded	Irrelevant to AI adoption	SH.Kim	2024-04-24
1103	Pilving, I	2023	GUIDANCE-BASED ALGORITHMS FOR AUTOMATED DECISION-MAKING IN PUBLIC ADMINISTRATION: THE ESTONIAN PERSPECTIVE	REVISTA GENERAL DE DERECHO ADMINISTRATIVO			Excluded	Irrelevant to AI adoption	SH.Kim	2024-04-24
1104	Aslam, B; Zafar, A; Khalil, U; Azam, U	2021	Seismic activity prediction of the northern part of Pakistan from novel machine learning technique	JOURNAL OF SEISMOLOGY	10.1007/s10950-021-09982-3		Excluded	Irrelevant to AI adoption	SH.Kim	2024-04-24
1105	Xie, Y; Liu, J; Zhu, SF; Chong, DZ; Shi, H; Chen, Y	2019	An IoT-based risk warning system for smart libraries	LIBRARY HI TECH	10.1108/LHT-11-2017-0254		Excluded	Irrelevant to AI adoption	SH.Kim	2024-04-24
1106	Renganathan, V; Safaoui, S; Kothari, A; Gravell, B; Shames, I; Summers, T	2023	Risk bounded nonlinear robot motion planning with integrated perception & control	ARTIFICIAL INTELLIGENCE	10.1016/j.artint.2022.103812		Excluded	Irrelevant to AI adoption	SH.Kim	2024-04-24
1107	Roller, R; Burchardt, A; Samhammer, D; Ronicke, S; Duettmann, W; Schmeier, S; Möller, S; Dabrock, P; Budde, K; Mayrdorfer, M; Osmanodja, B	2023	When performance is not enough-A multidisciplinary view on clinical decision support	PLOS ONE	10.1371/journal.pone.0282619		Excluded	Irrelevant to AI adoption	SH.Kim	2024-04-24
1108	Roberts, MC; Holt, KE; Del Fiol, G; Baccarelli, AA; Allen, CG	2024	Precision public health in the era of genomics and big data	NATURE MEDICINE	10.1038/s41591-024-03098-0		Excluded	Irrelevant to AI adoption	SH.Kim	2024-04-24
1109	Sun, JC	2023	Gaps, guesswork, and ghosts lurking in technology integration: Laws and policies applicable to student privacy	BRITISH JOURNAL OF EDUCATIONAL TECHNOLOGY	10.1111/bjet.13379		Excluded	Irrelevant to AI adoption	SH.Kim	2024-04-24
1110	Ko, K; Jeong, T; Maharjan, S; Lee, C; Hong, JWK	2020	Prediction of Bitcoin Transactions Included in the Next Block	Pohang University of Science & Technology (POSTECH)	10.1007/978-981-15-2777-7_48		Excluded	Irrelevant to AI adoption	SH.Kim	2024-04-24
1111	Moreau, L; Seydoux, L; Weiss, J; Campillo, M	2023	Analysis of microseismicity in sea ice with deep learning and Bayesian inference: application to high-resolution thickness monitoring	CRYOSPHERE	10.5194/tc-17-1327-2023		Excluded	Irrelevant to AI adoption	SH.Kim	2024-04-24
1112	Vinogradov, AI; Machkarina, OD	2022	The issue of the foundations of justice	VESTNIK SANKT-PETERBURGSKOGO UNIVERSITETA-FILOSOFIYA I KONFLIKTOLOGIYA	10.21638/spbu17.2022.201		Excluded	Irrelevant to AI adoption	SH.Kim	2024-04-24
1113	Funada, R; Santos, M; Yamauchi, J; Hatanaka, T; Fujita, M; Egerstedt, M; IEEE	2019	Visual Coverage Control for Teams of Quadcopters via Control Barrier Functions	Tokyo Institute of Technology	10.1109/icra.2019.8793477		Excluded	Irrelevant to AI adoption	SH.Kim	2024-04-24
1114	Andrasko, J; Hamul'ak, O; Mesarcik, M; Kerikmäe, T; Kajander, A	2021	Sustainable Data Governance for Cooperative, Connected and Automated Mobility in the European Union	SUSTAINABILITY	10.3390/su131910610		Excluded	Irrelevant to AI adoption	SH.Kim	2024-04-24
1115	Gujju, Y; Matsuo, A; Raymond, R	2024	Quantum machine learning on near-term quantum devices: Current state of supervised and unsupervised techniques for real-world applications	PHYSICAL REVIEW APPLIED	10.1103/PhysRevApplied.21.067001		Excluded	Irrelevant to AI adoption	SH.Kim	2024-04-24
1116	Ryan, M	2020	The Future of Transportation: Ethical, Legal, Social and Economic Impacts of Self-driving Vehicles in the Year 2025	SCIENCE AND ENGINEERING ETHICS	10.1007/s11948-019-00130-2		Excluded	Irrelevant to AI adoption	SH.Kim	2024-04-24
1117	Papadopoulos, I; Koulouglioti, C; Lazzarino, R; Ali, S	2020	Enablers and barriers to the implementation of socially assistive humanoid robots in health and social care: a systematic review	BMJ OPEN	10.1136/bmjopen-2019-033096		Excluded	Irrelevant to AI adoption	SH.Kim	2024-04-24
1118	Wang, YH; Wu, QT; Zhu, JL; Wang, L; Zhang, MC; IEEE	2020	A TCM Syndrome Differentiation Algorithm Based on Deep Belief Network	Henan University of Science & Technology	10.1109/YAC51587.2020.9337614		Excluded	Irrelevant to AI adoption	SH.Kim	2024-04-24
1119	Gronberg, MP; Beadle, BM; Garden, AS; Skinner, H; Gay, S; Netherton, T; Cao, WH; Cardenas, CE; Chung, CSE; Fuentes, DT; Fuller, CD; Howell, RM; Jhingran, A; Lim, TY; Marquez, B; Mumme, R; Olanrewaju, AM; Peterson, CB; Vazquez, I; Whitaker, TJ; Wooten, Z; Yang, M; Court, LE	2023	Deep Learning-Based Dose Prediction for Automated, Individualized Quality Assurance of Head and Neck Radiation Therapy Plans	PRACTICAL RADIATION ONCOLOGY	10.1016/j.prro.2022.12.003		Excluded	Irrelevant to AI adoption	SH.Kim	2024-04-24
1120	Feydy, J; Séjourné, T; Vialard, FX; Amari, S; Trouvé, A; Peyré, G	2019	Interpolating between Optimal Transport and MMD using Sinkhorn Divergences	Universite PSL			Excluded	Irrelevant to AI adoption	SH.Kim	2024-04-24
1121	Jorge, J; Barros, PH; Yokoyama, R; Guidoni, D; Ramos, HS; Fonseca, N; Villas, L; IEEE	2022	Applying Federated Learning in the detection of Freezing of Gait in Parkinson's disease	Universidade Estadual de Campinas	10.1109/UCC56403.2022.00037		Excluded	Irrelevant to AI adoption	SH.Kim	2024-04-24
1122	Chen, ZY; Meng, YH; Wang, RY; Chen, T	2024	Apply evolved grey-prediction scheme to structural building dynamic analysis	STRUCTURAL ENGINEERING AND MECHANICS	10.12989/sem.2024.90.1.019		Excluded	Irrelevant to AI adoption	SH.Kim	2024-04-24
1123	Kejriwal, M; IEEE	2024	Designing Social Good Semantic Computing Architectures for the Long Tail: Case Studies, Evaluation, and Challenges	University of Southern California	10.1109/ICSC59802.2024.00047		Excluded	Irrelevant to AI adoption	SH.Kim	2024-04-24
1124	Liu, JW; Li, Q; Yang, HQ; Han, Y; Jiang, SN; Chen, WR	2019	Sequence Fault Diagnosis for PEMFC Water Management Subsystem Using Deep Learning With t-SNE	IEEE ACCESS	10.1109/ACCESS.2019.2927092		Excluded	Irrelevant to AI adoption	SH.Kim	2024-04-24
1125	Mynarz, J; Skuta, C	2011	Integration of an Automatic Indexing System within the Document Flow of a Grey Literature Repository	Czech National Library of Technology			Excluded	Irrelevant to AI adoption	SH.Kim	2024-04-24
1126	Xing, LM; Liu, WJ; Li, X; Wang, H; Jiang, ZM; Wang, LL	2022	Application of machine learning and deep neural network for wave propagation in lung cancer cell	ADVANCES IN NANO RESEARCH	10.12989/anr.2022.13.3.297		Excluded	Irrelevant to AI adoption	SH.Kim	2024-04-24
1127	Liu, YQ; Tamura, R; Xiao, L	2024	Barriers to Older Adults Adapting Smart Homes: Perceived Risk Scale Development	BUILDINGS	10.3390/buildings14051226		Excluded	Irrelevant to AI adoption	SH.Kim	2024-04-24
1128	Li, Z; Xu, S; Wang, TY	2020	A Method of Interest Degree Mining Based on Behavior Data Analysis	INTERNATIONAL JOURNAL OF PATTERN RECOGNITION AND ARTIFICIAL INTELLIGENCE	10.1142/S0218001420590302		Excluded	Irrelevant to AI adoption	SH.Kim	2024-04-24
1129	Nolasco-Jauregui, O; Quezada-Tellez, LA; Salazar-Flores, Y; Diaz-Hernandez, A	2022	Application of Random Matrix Theory With Maximum Local Overlapping Semicircles for Comorbidity Analysis	FRONTIERS IN APPLIED MATHEMATICS AND STATISTICS	10.3389/fams.2022.848898		Excluded	Irrelevant to AI adoption	SH.Kim	2024-04-24
1130	Jalving, J; Ghouse, J; Cortes, N; Gao, X; Knueven, B; Agi, D; Martin, S; Chen, XH; Guittet, D; Tumbalam-Gooty, R; Bianchi, L; Beattie, K; Gunter, D; Siirola, JD; Miller, DC; Dowling, AW	2023	Beyond price taker: Conceptual design and optimization of integrated energy systems using machine learning market surrogates	APPLIED ENERGY	10.1016/j.apenergy.2023.121767		Excluded	Irrelevant to AI adoption	SH.Kim	2024-04-24
1131	Iqbal, F; Hashmi, JM; Fung, BCM; Batool, R; Khattak, AM; Aleem, S; Hung, PCK	2019	A Hybrid Framework for Sentiment Analysis Using Genetic Algorithm Based Feature Reduction	IEEE ACCESS	10.1109/ACCESS.2019.2892852		Excluded	Irrelevant to AI adoption	SH.Kim	2024-04-24
1132	Yao, JG; Ma, Y; Dai, ZL; Niu, JY; Wei, H; IEEE	2009	Extracting Chemical Laws from Chinese Scientific Literatures	Fudan University	10.1109/AICI.2009.376		Excluded	Irrelevant to AI adoption	SH.Kim	2024-04-24
1133	Shi, QX; Li, JW; Dong, JJ; Meng, FS; Ma, R; Lai, QB; Duan, XG	2021	Application of CG Pseudo-spectral Method to Optimal Posture Adjustment of Robot Manipulator	Beijing Institute of Technology	10.1007/978-3-030-89095-7_3		Excluded	Irrelevant to AI adoption	SH.Kim	2024-04-24
1134	Bamel, U; Talwar, S; Pereira, V; Corazza, L; Dhir, A	2023	Disruptive digital innovations in healthcare: Knowing the past and anticipating the future	TECHNOVATION	10.1016/j.technovation.2023.102785		Excluded	Irrelevant to AI adoption	SH.Kim	2024-04-24
1135	Hosseini, P; Khoshsirat, S; Jalayer, M; Das, S; Zhou, HG	2023	Application of text mining techniques to identify actual wrong-way driving (WWD) crashes in police reports	INTERNATIONAL JOURNAL OF TRANSPORTATION SCIENCE AND TECHNOLOGY	10.1016/j.ijtst.2022.12.002		Excluded	Irrelevant to AI adoption	SH.Kim	2024-04-24
1136	Packham, N	2024	Risk factor aggregation and stress testing	QUANTITATIVE FINANCE	10.1080/14697688.2024.2377735		Excluded	Irrelevant to AI adoption	SH.Kim	2024-04-24
1137	Jung, JB; Shroff, R; Feller, A; Goel, S; ACM	2020	Bayesian Sensitivity Analysis for Offline Policy Evaluation	Stanford University	10.1145/3375627.3375822		Excluded	Irrelevant to AI adoption	SH.Kim	2024-04-24
1138	Malgieri, G; Niklas, J	2020	Vulnerable data subjects	COMPUTER LAW & SECURITY REVIEW	10.1016/j.clsr.2020.105415		Excluded	Irrelevant to AI adoption	SH.Kim	2024-04-24
1139	Purbowo, AN; Yulia; Suryadi, AI	2017	Web Based Customer Relationship Management Application for Helping Sales Analysis on Bike Manufacturer	Universitas Kristen Petra	10.1109/ICSIIT.2017.58		Excluded	Irrelevant to AI adoption	SH.Kim	2024-04-24
1140	Zou, CY	2024	A novel activation function based on DNA enzyme-free hybridization reaction and its implementation on nonlinear molecular learning systems	PHYSICAL CHEMISTRY CHEMICAL PHYSICS	10.1039/d3cp02811a		Excluded	Irrelevant to AI adoption	SH.Kim	2024-04-24
1141	Cipollini, C	2021	Blockchain and Smart Contracts: A Look at the Future of Transfer Pricing Control	INTERTAX			Excluded	Irrelevant to AI adoption	SH.Kim	2024-04-24
1142	de Graaf, MMA; Perugia, G; Fosch-Villaronga, E; Lim, A; Broz, F; Short, ES; Neerincx, M; ACM	2022	Inclusive HRI: Equity and Diversity in Design, Application, Methods, and Community	Utrecht University	10.1109/HRI53351.2022.9889455		Excluded	Irrelevant to AI adoption	SH.Kim	2024-04-24
1143	Startseva, A; Vulfin, A; Vasilyev, V; Nikonov, A; Kirillova, A	2020	Analysis of Financial Payments Text Labels in the Dynamic Client Profile Construction	Ufa University of Science & Technology	10.1109/ITNT49337.2020.9253280		Excluded	Irrelevant to AI adoption	SH.Kim	2024-04-24
1144	Halford, E; Webster, A	2024	Using chat GPT to evaluate police threats, risk and harm	INTERNATIONAL JOURNAL OF LAW CRIME AND JUSTICE	10.1016/j.ijlcj.2024.100686		Excluded	Irrelevant to AI adoption	SH.Kim	2024-04-24
1145	Rodrigo, SG; Alonso, AI	2004	Towards the Europeanization of water and land-use planning	Universidad Rey Juan Carlos			Excluded	Irrelevant to AI adoption	SH.Kim	2024-04-24
1146	Kaminski, Margot E.	2022	Regulating the Risks of AI		10.2139/ssrn.4195066	https://papers.ssrn.com/abstract=4195066	Included		SH.Kim	2024-04-24
1147	Alogogianni, E; Virvou, M	2021	Addressing the issue of undeclared work - Part I: Applying associative classification per the CRISP-DM methodology	INTELLIGENT DECISION TECHNOLOGIES-NETHERLANDS	10.3233/IDT-210213		Excluded	Irrelevant to AI adoption	SH.Kim	2024-04-24
1148	Wang, L; Li, GH; Ezeana, CF; Ogunti, R; Puppala, M; He, TC; Yu, XH; Wong, SSY; Yin, Z; Roberts, AW; Nezamabadi, A; Xu, PY; Frost, A; Jackson, RE; Wong, STC	2022	An AI-driven clinical care pathway to reduce 30-day readmission for chronic obstructive pulmonary disease (COPD) patients	SCIENTIFIC REPORTS	10.1038/s41598-022-22434-3		Excluded	Irrelevant to AI adoption	SH.Kim	2024-04-24
1149	Saito, K; Aono, M; Kasai, S	2020	Amoeba-inspired analog electronic computing system integrating resistance crossbar for solving the travelling salesman problem	SCIENTIFIC REPORTS	10.1038/s41598-020-77617-7		Excluded	Irrelevant to AI adoption	SH.Kim	2024-04-24
1150	Vinay, A; Gupta, A; Garg, H; Bhat, S; Murthy, KNB; Natarajan, S	2018	Face recognition using SURF and delaunay triangulation	PES University			Excluded	Irrelevant to AI adoption	SH.Kim	2024-04-24
1151	Lafave, M; Ammanejad, Y; Mammadova, U; Eubank, B	2023	Systems that evaluate international equivalency in health-related professions: a scoping review with a focus on Canada	HUMAN RESOURCES FOR HEALTH	10.1186/s12960-023-00864-y		Excluded	Irrelevant to AI adoption	SH.Kim	2024-04-24
1152	Yan, SZ; Cong, ZR; Lu, ND; Yue, JS; Luo, Q	2023	Recent progress in InGaZnO FETs for high-density 2T0C DRAM applications	SCIENCE CHINA-INFORMATION SCIENCES	10.1007/s11432-023-3802-8		Excluded	Irrelevant to AI adoption	SH.Kim	2024-04-24
1153	Court, LE; Aggarwal, A; Jhingran, A; Naidoo, K; Netherton, T; Olanrewaju, A; Peterson, C; Parkes, J; Simonds, H; Trauernicht, C; Zhang, LF; Beadle, BM; Radiation Planning Assistant Consortium	2024	Artificial Intelligence-Based Radiotherapy Contouring and Planning to Improve Global Access to Cancer Care	JCO GLOBAL ONCOLOGY	10.1200/GO.23.00376		Excluded	Irrelevant to AI adoption	SH.Kim	2024-04-24
1154	Gilman, ME	2022	BEYOND WINDOW DRESSING: PUBLIC PARTICIPATION FOR MARGINALIZED COMMUNITIES IN THE DATAFIED SOCIETY	FORDHAM LAW REVIEW			Excluded	Irrelevant to AI adoption	SH.Kim	2024-04-24
1155	Hofmann, LA; Lau, S; Kirchebner, J	2022	Maintaining social capital in offenders with schizophrenia spectrum disorder-An explorative analysis of influential factors	FRONTIERS IN PSYCHIATRY	10.3389/fpsyt.2022.945732		Excluded	Irrelevant to AI adoption	SH.Kim	2024-04-24
1156	Fan, BZ; Qin, JW	2023	Design and Implementation of an Enterprise Credit Risk Assessment Model Based on Improved Fuzzy Neural Network	APPLIED ARTIFICIAL INTELLIGENCE	10.1080/08839514.2023.2181517		Excluded	Irrelevant to AI adoption	SH.Kim	2024-04-24
1157	Borchmann, L; Wisniewski, D; Gretkowski, A; Kosmala, I; Jurkiewicz, D; Szalkiewicz, L; Palka, G; Kaczmarek, K; Kaliska, A; Gralinski, F	2020	Contract Discovery: Dataset and a Few-Shot Semantic Retrieval Challenge with Competitive Baselines				Excluded	Irrelevant to AI adoption	SH.Kim	2024-04-24
1158	Cen, JX; Liu, YJ; Nguyen, VT; Zeng, SD	2021	EXISTENCE OF SOLUTIONS FOR FRACTIONAL EVOLUTION INCLUSION WITH APPLICATION TO MECHANICAL CONTACT PROBLEMS	FRACTALS-COMPLEX GEOMETRY PATTERNS AND SCALING IN NATURE AND SOCIETY	10.1142/S0218348X21400363		Excluded	Irrelevant to AI adoption	SH.Kim	2024-04-24
1159	Forgione, M; Piga, D; Bemporad, A	2020	Efficient Calibration of Embedded MPC	IMT School for Advanced Studies Lucca	10.1016/j.ifacol.2020.12.1188		Excluded	Irrelevant to AI adoption	SH.Kim	2024-04-24
1160	Di Loro, PA; Scacciatelli, D; Tagliaferri, G	2023	2-step Gradient Boosting approach to selectivity bias correction in tax audit: an application to the VAT gap in Italy	STATISTICAL METHODS AND APPLICATIONS	10.1007/s10260-022-00643-4		Excluded	Irrelevant to AI adoption	SH.Kim	2024-04-24
1161	Xu, J	2024	Opening the 'black box' of algorithms: regulation of algorithms in China	COMMUNICATION RESEARCH AND PRACTICE	10.1080/22041451.2024.2346415		Excluded	Irrelevant to AI adoption	SH.Kim	2024-04-24
1162	Jeddi, AB; Shafieezadeh, A	2021	A Physics-Informed Graph Attention-based Approach for Power Flow Analysis	University System of Ohio	10.1109/ICMLA52953.2021.00261		Excluded	Irrelevant to AI adoption	SH.Kim	2024-04-24
1163	Zhao, W	2021	Construction and Application of E-Government Simulation Network Experimental Teaching Practice Environment under the Background of Machine Learning	MOBILE INFORMATION SYSTEMS	10.1155/2021/1952428		Excluded	Irrelevant to AI adoption	SH.Kim	2024-04-24
1164	Goules, AV; Exarchos, TP; Pezoulas, VC; Kourou, KD; Venetsanopoulou, AI; De Vita, S; Fotiadis, DI; Tzioufas, AG	2019	Sjogren's syndrome towards precision medicine: the challenge of harmonisation and integration of cohorts	CLINICAL AND EXPERIMENTAL RHEUMATOLOGY			Excluded	Irrelevant to AI adoption	SH.Kim	2024-04-24
1165	Staples, M; Zhu, LM; Grundy, J; IEEE	2016	Continuous Validation for Data Analytics Systems	Commonwealth Scientific & Industrial Research Organisation (CSIRO)	10.1145/2889160.2889207		Excluded	Irrelevant to AI adoption	SH.Kim	2024-04-24
1166	Flynn, DFB; Gilmore, MM; Dolan, JP; Teicher, P; Sudderth, EA	2022	Using Crowdsourced Data to Improve Models of Traffic Crash Propensity: Tennessee Highway Patrol Case Study	TRANSPORTATION RESEARCH RECORD	10.1177/03611981221083305		Excluded	Irrelevant to AI adoption	SH.Kim	2024-04-24
1167	Iwashita, AS; Rodrigues, D; Gastaldello, DS; de Souza, AN; Papa, JP	2021	An incremental Optimum-Path Forest classifier and its application to non-technical losses identification	COMPUTERS & ELECTRICAL ENGINEERING	10.1016/j.compeleceng.2021.107389		Excluded	Irrelevant to AI adoption	SH.Kim	2024-04-24
1168	Zhang, N; Zhu, WY; Jin, P; Huang, G; Pu, YF	2024	Fractional Fuzzy Neural System: Fractional Differential-Based Compensation Prediction for Reputation Infringement Cases	FRACTAL AND FRACTIONAL	10.3390/fractalfract8030172		Excluded	Irrelevant to AI adoption	SH.Kim	2024-04-24
1169	Sheng, HY; Nisar, MS	2024	Simulating an Integrated Photonic Image Classifier for Diffractive Neural Networks	MICROMACHINES	10.3390/mi15010050		Excluded	Irrelevant to AI adoption	SH.Kim	2024-04-24
1170	Wang, X; Sun, YX; Tang, XL; Chen, J; Jin, JX; Assoc Comp Machinery	2018	Interchange of Criminal Rules Between CLRL and LKIF	Liaoning Technical University	10.1145/3208788.3208802		Excluded	Irrelevant to AI adoption	SH.Kim	2024-04-24
1171	Yang, WW; Zhang, F	2018	Research and Implementation of Implantable Medical Device Authentication	Hebei Agricultural University	10.1088/1742-6596/1069/1/012152		Excluded	Irrelevant to AI adoption	SH.Kim	2024-04-24
1172	Naglic, M	2016	CARRYING OUT THE WORK OF INTERNATIONAL NON-GOVERNMENTAL ORGANISATIONS AT THE UNITED NATIONS: THE CASE OF AMNESTY INTERNATIONAL	TEORIJA IN PRAKSA			Excluded	Irrelevant to AI adoption	SH.Kim	2024-04-24
1173	Pan, XH; Zhang, T	2018	Comparison and Analysis of Algorithms for the 0/1 Knapsack Problem	Shanghai University of Political Science & Law	10.1088/1742-6596/1069/1/012024		Excluded	Irrelevant to AI adoption	SH.Kim	2024-04-24
1174	Cosgun, AE	2024	Smart and Digital World: The Technologies Needed for Digital Twins and Human Digital Twins	ASCE-ASME JOURNAL OF RISK AND UNCERTAINTY IN ENGINEERING SYSTEMS PART B-MECHANICAL ENGINEERING	10.1115/1.4065643		Excluded	Irrelevant to AI adoption	SH.Kim	2024-04-24
1175	Moratinos, GL; Parrilla, JAC	2020	Algorithmic valoration before human rights and the European Convention on Human Rights and the General Data Protection Regulation: The SyRI case	REVISTA CHILENA DE DERECHO Y TECNOLOGIA	10.5354/0719-2584.2020.56843		Excluded	Irrelevant to AI adoption	SH.Kim	2024-04-24
1176	Williams, J	2021	Locating LAWS: Lethal Autonomous Weapons, Epistemic Space, and "Meaningful Human" Control	JOURNAL OF GLOBAL SECURITY STUDIES	10.1093/jogss/ogab015		Excluded	Irrelevant to AI adoption	SH.Kim	2024-04-24
1177	Kamimura, ES; Pinto, ARF; Nagano, MS	2023	A recent review on optimisation methods applied to credit scoring models	JOURNAL OF ECONOMICS FINANCE AND ADMINISTRATIVE SCIENCE	10.1108/JEFAS-09-2021-0193		Excluded	Irrelevant to AI adoption	SH.Kim	2024-04-24
1178	Le Merrer, E; Tredan, G	2020	Remote explainability faces the bouncer problem	NATURE MACHINE INTELLIGENCE	10.1038/s42256-020-0216-z		Excluded	Irrelevant to AI adoption	SH.Kim	2024-04-24
1179	Bhatia, M; Meenakshi, N; Kaur, P; Dhir, A	2024	Digital technologies and carbon neutrality goals: An in-depth investigation of drivers, barriers, and risk mitigation strategies	JOURNAL OF CLEANER PRODUCTION	10.1016/j.jclepro.2024.141946		Excluded	Irrelevant to AI adoption	SH.Kim	2024-04-24
1180	Ghulam, Y; Szalay, B	2024	Investigating the determinants of money laundering risk	JOURNAL OF MONEY LAUNDERING CONTROL	10.1108/JMLC-01-2023-0001		Excluded	Irrelevant to AI adoption	SH.Kim	2024-04-24
1181	Oswald, M; Chambers, L; Paul, A; ACM	2022	Evaluating (semi)-autonomous systems in policing and national security: a new framework based on the concept of 'intelligence'	Northumbria University	10.1145/3597512.3597524		Excluded	Irrelevant to AI adoption	SH.Kim	2024-04-24
1182	Nalliboyina, K; Ramachandran, S	2024	An energy-efficient hybrid CMOS spiking neuron circuit design with a memristive based novel T-type artificial synapse	AEU-INTERNATIONAL JOURNAL OF ELECTRONICS AND COMMUNICATIONS	10.1016/j.aeue.2023.154982		Excluded	Irrelevant to AI adoption	SH.Kim	2024-04-24
1183	Zhang, QS	2007	An improved A* algorithm and its application				Excluded	Irrelevant to legal domain	SH.Kim	2024-04-24
1184	Akbari, M; Hopkins, JL	2022	Digital technologies as enablers of supply chain sustainability in an emerging economy	OPERATIONS MANAGEMENT RESEARCH	10.1007/s12063-021-00226-8		Excluded	Irrelevant to AI adoption	SH.Kim	2024-04-24
1185	Hatamlou, A; Abdullah, S; Nezamabadi-pour, H	2011	Application of Gravitational Search Algorithm on Data Clustering	Islamic Azad University			Excluded	Irrelevant to AI adoption	SH.Kim	2024-04-24
1186	Katzy, J; Popescu, RM; van Deursen, A; Izadi, M; Assoc Computing Machinery	2024	An Exploratory Investigation into Code License Infringements in Large Language Model Training Datasets	Delft University of Technology	10.1145/3650105.3652298		Excluded	Irrelevant to AI adoption	SH.Kim	2024-04-24
1187	Vázquez-Salceda, J; Aldewereld, H; Grossi, D; Dignum, F	2008	From human regulations to regulated software agents' behavior Connecting the abstract declarative norms with the concrete operational implementation. A position paper	ARTIFICIAL INTELLIGENCE AND LAW	10.1007/s10506-007-9057-x		Excluded	Irrelevant to AI adoption	SH.Kim	2024-04-24
1188	Koeva, M; Bennett, R; Persello, C	2022	Remote Sensing for Land Administration 2.0	REMOTE SENSING	10.3390/rs14174359		Excluded	Irrelevant to AI adoption	SH.Kim	2024-04-24
1189	Prelec, D; Seung, HS; Mccoy, J	2017	A solution to the single-question crowd wisdom problem	NATURE	10.1038/nature21054		Excluded	Irrelevant to AI adoption	SH.Kim	2024-04-24
1190	Delfino, P; Cuconato, B; Haeusler, EH; Rademaker, A	2017	Passing the Brazilian OAB Exam: Data Preparation and Some Experiments	Pontificia Universidade Catolica do Rio de Janeiro	10.3233/978-1-61499-838-9-89		Excluded	Irrelevant to AI adoption	SH.Kim	2024-04-24
1191	Wilson, D; Tweedie, F; Rumball-Smith, J; Ross, K; Kazemi, A; Galvin, V; Dobbie, G; Dare, T; Brown, P; Blakey, J	2023	Lessons learned from developing a COVID-19 algorithm governance framework in Aotearoa New Zealand	JOURNAL OF THE ROYAL SOCIETY OF NEW ZEALAND	10.1080/03036758.2022.2121290		Excluded	Irrelevant to AI adoption	SH.Kim	2024-04-24
1192	Gatti, A; Mascardi, V	2023	VEsNA, a Framework for Virtual Environments via Natural Language Agents and Its Application to Factory Automation	ROBOTICS	10.3390/robotics12020046		Excluded	Irrelevant to AI adoption	SH.Kim	2024-04-24
1193	Afanasiev, S; Smirnova, A	2018	Predictive fraud analytics: B-tests	JOURNAL OF OPERATIONAL RISK	10.21314/JOP.2018.213		Excluded	Irrelevant to AI adoption	SH.Kim	2024-04-24
1194	Cong-Lem, N; Soyoof, A; Tsering, D	2024	A Systematic Review of the Limitations and Associated Opportunities of ChatGPT	INTERNATIONAL JOURNAL OF HUMAN-COMPUTER INTERACTION	10.1080/10447318.2024.2344142		Excluded	Irrelevant to AI adoption	SH.Kim	2024-04-24
1195	Dahlke, DV; Ory, MG	2020	Emerging Issues of Intelligent Assistive Technology Use Among People With Dementia and Their Caregivers: A US Perspective	FRONTIERS IN PUBLIC HEALTH	10.3389/fpubh.2020.00191		Excluded	Irrelevant to AI adoption	SH.Kim	2024-04-24
1196	Jendryke, M; McClure, SC	2021	Spatial prediction of sparse events using a discrete global grid system; a case study of hate crimes in the USA	INTERNATIONAL JOURNAL OF DIGITAL EARTH	10.1080/17538947.2021.1886356		Excluded	Irrelevant to AI adoption	SH.Kim	2024-04-24
1197	Bogdanova, EN; Zadorin, MY; Lobanov, AA; Popov, AI; Andronov, SV; Kochkin, RA	2018	THE RIGHT TO HEALTH PROTECTION OF INDIGENOUS PEOPLES OF THE RUSSIAN ARCTIC: "COLLISION FIELD" AND SEARCH FOR NEW SOLUTIONS	TOMSK STATE UNIVERSITY JOURNAL	10.17223/15617793/432/28		Excluded	Irrelevant to AI adoption	SH.Kim	2024-04-24
1198	Dominijanni, G; Shokur, S; Salvietti, G; Buehler, S; Palmerini, E; Rossi, S; De Vignemont, F; d'Avella, A; Makin, TR; Prattichizzo, D; Micera, S	2021	The neural resource allocation problem when enhancing human bodies with extra robotic limbs	NATURE MACHINE INTELLIGENCE	10.1038/s42256-021-00398-9		Excluded	Irrelevant to AI adoption	SH.Kim	2024-04-24
1199	Nguyen, SP; Pham, UH; Nguyen, TD; Le, HT	2016	A New Method for Hypothesis Testing Using Inferential Models with an Application to the Changepoint Problem	VNUHCM - University of Economics & Law	10.1007/978-3-319-49046-5_45		Excluded	Irrelevant to AI adoption	SH.Kim	2024-04-24
1200	White, HM; Fields, J; Hall, RT; White, JS	2016	Application of Actor Level Social Characteristic Indicator Selection for the Precursory Detection of Bullies in Online Social Networks	SUNY Polytechnic Institute	10.1117/12.2224351		Excluded	Irrelevant to AI adoption	SH.Kim	2024-04-24
1201	Thodi, BT; Ambadipudi, SVR; Jabari, SE	2024	Fourier neural operator for learning solutions to macroscopic traffic flow models: Application to the forward and inverse problems	TRANSPORTATION RESEARCH PART C-EMERGING TECHNOLOGIES	10.1016/j.trc.2024.104500		Excluded	Irrelevant to AI adoption	SH.Kim	2024-04-24
1202	Liu, ZY; Lu, CH; Huang, HW; Lyu, SF; Tao, ZC	2020	Hierarchical Multi-Granularity Attention- Based Hybrid Neural Network for Text Classification	IEEE ACCESS	10.1109/ACCESS.2020.3016727		Excluded	Irrelevant to AI adoption	SH.Kim	2024-04-24
1203	Welle, B; Rogers, Z; Fischer, M	2012	BIM-Centric Daylight Profiler for Simulation (BDP4SIM): A methodology for automated product model decomposition and recomposition for climate-based daylighting simulation	BUILDING AND ENVIRONMENT	10.1016/j.buildenv.2012.06.021		Excluded	Irrelevant to AI adoption	SH.Kim	2024-04-24
1204	Chang, QY; Wu, J; Zhang, Y	2024	Strengthening energy transition through effective urban electric demand prediction: A multidisciplinary exploration of AI, policy, and administrative strategies	SUSTAINABLE CITIES AND SOCIETY	10.1016/j.scs.2024.105378		Excluded	Irrelevant to AI adoption	SH.Kim	2024-04-24
1205	Krupa, T; Wisniewski, M	2015	SITUATIONAL MANAGEMENT OF CRITICAL INFRASTRUCTURE RESOURCES UNDER THREAT	FOUNDATIONS OF MANAGEMENT	10.1515/fman-2015-0028		Excluded	Irrelevant to AI adoption	SH.Kim	2024-04-24
1206	Anicho, O; Charlesworth, PB; Baicher, GS; Nagar, A; Buckley, N; IEEE	2019	Comparative Study for Coordinating Multiple Unmanned HAPS for Communications Area Coverage	Liverpool Hope University	10.1109/icuas.2019.8797881		Excluded	Irrelevant to AI adoption	SH.Kim	2024-04-24
1207	Mueller, M; Lewis, DJ; Alexe, A	2023	The evolution of pharmacovigilance ecosystems: Does Moore's law invite the use of Occam's razor?	BRITISH JOURNAL OF CLINICAL PHARMACOLOGY	10.1111/bcp.15573		Excluded	Irrelevant to AI adoption	SH.Kim	2024-04-24
1208	Billiet, L; Van Huffel, S; Van Belle, V	2018	Interval Coded Scoring: a toolbox for interpretable scoring systems	PEERJ COMPUTER SCIENCE	10.7717/peerj-cs.150		Excluded	Irrelevant to AI adoption	SH.Kim	2024-04-24
1209	Puranik, B; Madhow, U; Pedarsani, R; ACM	2022	A Dynamic Decision-Making Framework Promoting Long-Term Fairness	University of California System	10.1145/3514094.3534127		Excluded	Irrelevant to AI adoption	SH.Kim	2024-04-24
1210	Schmitt, VJ; Denter, NM	2024	Modeling an indicator for statutory patent novelty	WORLD PATENT INFORMATION	10.1016/j.wpi.2024.102283		Excluded	Irrelevant to AI adoption	SH.Kim	2024-04-24
1211	Reuter, B; Rupp, A; Aizinger, V; Frank, F; Knabner, P	2020	FESTUNG: A MATLAB/GNU Octave Toolbox for the Discontinuous Galerkin Method. Part IV: Generic Problem Framework and Model-Coupling Interface	COMMUNICATIONS IN COMPUTATIONAL PHYSICS	10.4208/cicp.OA-2019-0132		Excluded	Irrelevant to AI adoption	SH.Kim	2024-04-24
1212	Li, BD	2022	RETRACTED: Online Loan Default Prediction Model Based on Deep Learning Neural Network (Retracted Article)	COMPUTATIONAL INTELLIGENCE AND NEUROSCIENCE	10.1155/2022/4276253		Excluded	Irrelevant to AI adoption	SH.Kim	2024-04-24
1213	Iosifidis, V; Roy, A; Ntoutsi, E	2022	Parity-based cumulative fairness-aware boosting	KNOWLEDGE AND INFORMATION SYSTEMS	10.1007/s10115-022-01723-3		Excluded	Irrelevant to AI adoption	SH.Kim	2024-04-24
1214	Saha, S; Chakraborty, D	2015	Improved Prediction Accuracy with Reduced Feature Set Using Novel Binary Gravitational Search Optimization	Netaji Subhash Engineering College Kolkata	10.1007/978-81-322-2274-3_22		Excluded	Irrelevant to AI adoption	SH.Kim	2024-04-24
1215	Huang, L; Zhou, JY; Lin, JC; Deng, SL	2022	View analysis of personal information leakage and privacy protection in big data era-based on Q method	ASLIB JOURNAL OF INFORMATION MANAGEMENT	10.1108/AJIM-05-2021-0144		Excluded	Irrelevant to AI adoption	SH.Kim	2024-04-24
1216	Dadras, S; Dadras, S; Winstead, C; IEEE	2018	Identification of the Attacker in Cyber-Physical Systems with an Application to Vehicular Platooning in Adversarial Environment	Utah System of Higher Education			Excluded	Irrelevant to AI adoption	SH.Kim	2024-04-24
1217	Malleson, N; Birkin, M; Birks, D; Ge, JQ; Heppenstall, A; Manley, E; McCulloch, J; Ternes, P	2022	Agent-based modelling for Urban Analytics: State of the art and challenges	AI COMMUNICATIONS	10.3233/AIC-220114		Excluded	Irrelevant to AI adoption	SH.Kim	2024-04-24
1218	Grabowicz, P; Perello, N; Takatsu, K; ACM	2023	Learning from Discriminatory Training Data	University of Massachusetts System	10.1145/3600211.3604710		Excluded	Irrelevant to AI adoption	SH.Kim	2024-04-24
1219	Boccignone, G; Cuculo, V; D'Amelio, A	2019	Problems with Saliency Maps	University of Milan	10.1007/978-3-030-30645-8_4		Excluded	Irrelevant to AI adoption	SH.Kim	2024-04-24
1220	Russo, P; Tommasi, T; Caputo, B	2019	Towards Multi-source Adaptive Semantic Segmentation	Istituto Italiano di Tecnologia - IIT	10.1007/978-3-030-30642-7_26		Excluded	Irrelevant to AI adoption	SH.Kim	2024-04-24
1221	Lin, ZY	2024	Application of optical imaging equipment based on deep neural network in basketball training game simulation	OPTICAL AND QUANTUM ELECTRONICS	10.1007/s11082-023-06157-x		Excluded	Irrelevant to AI adoption	SH.Kim	2024-04-24
1222	Rosellini, AJ; Monahan, J; Street, AE; Hill, ED; Petukhova, M; Reis, BY; Sampson, NA; Benedek, DM; Bliese, P; Stein, MB; Ursano, RJ; Kessler, RC	2017	Using administrative data to identify US Army soldiers at high-risk of perpetrating minor violent crimes	JOURNAL OF PSYCHIATRIC RESEARCH	10.1016/j.jpsychires.2016.09.028		Excluded	Irrelevant to AI adoption	SH.Kim	2024-04-24
1223	Greiman, V	2019	Navigating the Cyber Sea: Dangerous Atolls Ahead	Boston University			Excluded	Irrelevant to AI adoption	SH.Kim	2024-04-24
1224	Poole, SM; Grier, SA; Thomas, KD; Sobande, F; Ekpo, AE; Torres, LT; Addington, LA; Weekes-Laidlow, M; Henderson, GR	2021	Operationalizing Critical Race Theory in the Marketplace	JOURNAL OF PUBLIC POLICY & MARKETING	10.1177/0743915620964114		Excluded	Irrelevant to AI adoption	SH.Kim	2024-04-24
1225	Ugochukwu, AI; Hobbs, JE; Phillips, PWB; Gray, R	2015	An economic analysis of private incentives to adopt DNA barcoding technology for fish species authentication in Canada	GENOME	10.1139/gen-2015-0033		Excluded	Irrelevant to AI adoption	SH.Kim	2024-04-24
1226	Widjaja, G; Setiawan, MNA; Judijanto, L; Katmawanti, S; Bangkara, BMASA; Fatmawati, E	2024	ANALYSIS OF FOOD SECURITY DATA TO PREDICT THE IMPACT OF THE IMPOSITION OF RESTRICTIONS ON COMMUNITY ACTIVITIES (IRCA) WITH DATA MINING	REVISTA IBEROAMERICANA DE PSICOLOGIA DEL EJERCICIO Y EL DEPORTE			Excluded	Irrelevant to AI adoption	SH.Kim	2024-04-24
1227	Piotrowski, D	2022	ICTs in the banking sector in the times of the COVID-19 pandemic: the customer's perspective	EKONOMIA I PRAWO-ECONOMICS AND LAW	10.12775/EiP.2022.032		Excluded	Irrelevant to AI adoption	SH.Kim	2024-04-24
1228	Lodders, A; Paterson, JM	2020	Scrutinising COVIDSafe: Frameworks for evaluating digital contact tracing technologies	ALTERNATIVE LAW JOURNAL	10.1177/1037969X20948262		Excluded	Irrelevant to AI adoption	SH.Kim	2024-04-24
1229	Ha, T; Kang, S; Yeo, NY; Kim, TH; Kim, WJ; Yi, BK; Jang, JW; Park, SW	2024	Status of MyHealthWay and Suggestions for Widespread Implementation, Emphasizing the Utilization and Practical Use of Personal Medical Data	HEALTHCARE INFORMATICS RESEARCH	10.4258/hir.2024.30.2.103		Excluded	Irrelevant to AI adoption	SH.Kim	2024-04-24
1230	Chin, A	2016	Practical and Accurate Insider Trading Liability Calculation	University of North Carolina	10.3233/978-1-61499-726-9-137		Excluded	Irrelevant to AI adoption	SH.Kim	2024-04-24
1231	Singh, J; Cobbe, J; Norval, C	2019	Decision Provenance: Harnessing Data Flow for Accountable Systems	IEEE ACCESS	10.1109/ACCESS.2018.2887201		Excluded	Irrelevant to AI adoption	SH.Kim	2024-04-24
1232	Qi, SQ; Jin, KJ; Li, BS; Qian, YF	2020	The exploration of internet finance by using neural network	JOURNAL OF COMPUTATIONAL AND APPLIED MATHEMATICS	10.1016/j.cam.2019.112630		Excluded	Irrelevant to AI adoption	SH.Kim	2024-04-24
1233	de Castro, AI; Peña, JM; Torres-Sánchez, J; Jiménez-Brenes, FM; Valencia-Gredilla, F; Recasens, J; López-Granados, F	2020	Mapping Cynodon Dactylon Infesting Cover Crops with an Automatic Decision Tree-OBIA Procedure and UAV Imagery for Precision Viticulture	REMOTE SENSING	10.3390/rs12010056		Excluded	Irrelevant to AI adoption	SH.Kim	2024-04-24
1234	Peng, LH; Ai, ZD	2019	Event-triggered stabilisation for continuous-time switched non-linear systems under switching constraints	IET CONTROL THEORY AND APPLICATIONS	10.1049/iet-cta.2018.5655		Excluded	Irrelevant to AI adoption	SH.Kim	2024-04-24
1235	Yue, Q; Yue, X; IOP	2019	Deep Neural Networks in the View of Ecological Holism	Shandong Agricultural University	10.1088/1757-899X/646/1/012022		Excluded	Irrelevant to AI adoption	SH.Kim	2024-04-24
1236	Fan, YD; Mao, HK; Li, Q	2023	A Model-Agnostic Feature Attribution Approach to Magnetoencephalography Predictions Based on Shapley Value	IEEE JOURNAL OF BIOMEDICAL AND HEALTH INFORMATICS	10.1109/JBHI.2023.3248139		Excluded	Irrelevant to AI adoption	SH.Kim	2024-04-24
1237	Mensah, GA; Yu, W; Barfield, WL; Clyne, M; Engelgau, MM; Khoury, MJ	2019	HLBS-PopOmics: an online knowledge base to accelerate dissemination and implementation of research advances in population genomics to reduce the burden of heart, lung, blood, and sleep disorders	GENETICS IN MEDICINE	10.1038/s41436-018-0118-1		Excluded	Irrelevant to AI adoption	SH.Kim	2024-04-24
1238	Jin, PY; Si, ZW; Wan, HB; Xiong, XR	2023	Emotion Classification Algorithm for Audiovisual Scenes Based on Low-Frequency Signals	APPLIED SCIENCES-BASEL	10.3390/app13127122		Excluded	Irrelevant to AI adoption	SH.Kim	2024-04-24
1239	Zhang, HH; Xie, YD; Yang, XZ; Pan, TC; Yang, L; Xiao, GX; Zhai, C; Zhao, HX; IEEE	2018	A High-Precision Discrete Tracking Differentiator and Its Application in Processing PMU Data	Nanyang Technological University	10.1109/ICCAIRO.2018.00009		Excluded	Irrelevant to AI adoption	SH.Kim	2024-04-24
1240	Marturana, F; Me, G; Bertè, R; Tacconi, S	2011	A quantitative approach to Triaging in Mobile Forensics	University of Rome Tor Vergata	10.1109/TrustCom.2011.75		Excluded	Irrelevant to AI adoption	SH.Kim	2024-04-24
1241	Parfenova, IA; Ismailova, LY; Kosikov, SV; Wolfengagen, VE	2018	Multi-model visualization based on integration of data models in semantic network environment	National Research Nuclear University MEPhI (Moscow Engineering Physics Institute)	10.1016/j.procs.2018.11.092		Excluded	Irrelevant to AI adoption	SH.Kim	2024-04-24
1242	Artelt, A; Hammer, B	2022	Efficient computation of counterfactual explanations and counterfactual metrics of prototype-based classifiers	NEUROCOMPUTING	10.1016/j.neucom.2021.04.129		Excluded	Irrelevant to AI adoption	SH.Kim	2024-04-24
1243	de Souza, JC; Nakamura, WT; Teixeira, LM; da Silva, RP; Gadelha, BF; Conte, TU	2021	Towards a Data-Driven Requirements Elicitation Tool through the Lens of Design Thinking	Universidade Federal de Amazonas	10.5220/0010443402830290		Excluded	Irrelevant to AI adoption	SH.Kim	2024-04-24
1244	Moglioni, M; Carra, P; Arezzini, S; Belcari, N; Bersani, D; Berti, A; Bisogni, MG; Calderisi, M; Ceppa, I; Cerello, P; Ciocca, M; Ferrero, V; Fiorina, E; Kraan, AC; Mazzoni, E; Morrocchi, M; Pennazio, F; Retico, A; Rosso, V; Sbolgi, F; Vitolo, V; Sportelli, G	2024	Synthetic CT imaging for PET monitoring in proton therapy: a simulation study	PHYSICS IN MEDICINE AND BIOLOGY	10.1088/1361-6560/ad2a99		Excluded	Irrelevant to AI adoption	SH.Kim	2024-04-24
1245	Khanmurzina, RR; Shelevoi, DG; Tararina, LI; Mazhuga, EY; Fabrikov, MS; Kosolapova, LA; Skorobogatova, AI; Matveeva, MA	2019	STUDENT SOCIO-PSYCHOLOGICAL EXPECTATIONS FROM STUDYING IN HIGHER EDUCATION INSTITUTION: SATISFACTION DEGREE AND IMPLEMENTATION EVALUATION	REVISTA PRAXIS EDUCACIONAL	10.22481/praxisedu.v15i36.5890		Excluded	Irrelevant to AI adoption	SH.Kim	2024-04-24
1246	Ouyang, HB; Liu, K; Zhang, CL; Li, SV; Gao, LQ	2023	Large-scale mobile users deployment optimization based on a two-stage hybrid global HS-DE algorithm in multi-UAV-enabled mobile edge computing	ENGINEERING APPLICATIONS OF ARTIFICIAL INTELLIGENCE	10.1016/j.engappai.2023.106608		Excluded	Irrelevant to AI adoption	SH.Kim	2024-04-24
1247	Stoppe, J; Drechsler, R	2015	Analyzing SystemC Designs: SystemC Analysis Approaches for Varying Applications	SENSORS	10.3390/s150510399		Excluded	Irrelevant to AI adoption	SH.Kim	2024-04-24
1248	Lin, C; Moon, A; IEEE	2021	Using Open Source Licensing to Regulate the Assembly of LAWS: A Preliminary Analysis	McGill University	10.1109/ISTAS50296.2020.9462195		Excluded	Irrelevant to AI adoption	SH.Kim	2024-04-24
1249	Ebrahimi, M; Suen, CY; Ormandjieva, O	2016	Detecting predatory conversations in social media by deep Convolutional Neural Networks	DIGITAL INVESTIGATION	10.1016/j.diin.2016.07.001		Excluded	Irrelevant to AI adoption	SH.Kim	2024-04-24
1250	Soares, LS; da Silva, LA	2021	Data Fairness to Find Biases That Influence the Algorithm's Decision Making Results	Universidade Presbiteriana Mackenzie	10.34190/EAIR.21.034		Excluded	Irrelevant to AI adoption	SH.Kim	2024-04-24
1251	Dieva, N; Aminev, D; Kravchenko, M; Smirnov, N	2024	Overview of the Application of Physically Informed Neural Networks to the Problems of Nonlinear Fluid Flow in Porous Media	COMPUTATION	10.3390/computation12040069		Excluded	Irrelevant to AI adoption	SH.Kim	2024-04-24
1252	Beyramysoltan, S; Chambers, MI; Osborne, AM; Ventura, MI; Musah, RA	2022	Introducing "DoPP": A Graphical User-Friendly Application for the Rapid Species Identification of Psychoactive Plant Materials and Quantification of Psychoactive Small Molecules Using DART-MS Data	ANALYTICAL CHEMISTRY	10.1021/acs.analchem.2c01614		Excluded	Irrelevant to AI adoption	SH.Kim	2024-04-24
1253	Dai, P; Gwadry-Sridhar, F; Bauer, M; Borrie, M; Teng, X; ADNI; AAAI	2017	Healthy Cognitive Aging: A Hybrid Random Vector Functional-Link Model for the Analysis of Alzheimers Disease	Western University (University of Western Ontario)			Excluded	Irrelevant to AI adoption	SH.Kim	2024-04-24
1254	Duan, SY; Li, Y; Wang, F; Wei, K; Han, X; Liu, G	2022	On direct weight inverse approach for identifying composite parameters based on two-way TrumpetNets	COMPOSITE STRUCTURES	10.1016/j.compstruct.2022.115251		Excluded	Irrelevant to AI adoption	SH.Kim	2024-04-24
1255	Tian, Y; Wang, LB; Gu, HX; Fan, L	2020	Image and Feature Space Based Domain Adaptation for Vehicle Detection	CMC-COMPUTERS MATERIALS & CONTINUA	10.32604/cmc.2020.011386		Excluded	Irrelevant to AI adoption	SH.Kim	2024-04-24
1256	Marín, TKG; Picón, GAP; Saucedo, NMV; Zumaeta, AR; Navarro, EL	2023	RISK INDICATORS IN THE PROCUREMENT PROCESSES IN PUBLIC EN- TITIES IN PERU THROUGH FUZZY PREDICATES	REVISTA CONRADO			Excluded	Irrelevant to AI adoption	SH.Kim	2024-04-24
1257	Spiler, M; Milosevic, D; Miskic, M; Gostimirovic, L; Beslac, M; Jevtic, B	2023	Investments in digital technology advances in textiles	INDUSTRIA TEXTILA	10.35530/IT.074.01.202287		Excluded	Irrelevant to AI adoption	SH.Kim	2024-04-24
1258	Singh, D; Dwarakanath, K; Pasumarthy, R	2022	Event-Triggered Control Design for Systems With Exogenous Inputs: Application for Auto-Scaling of Cloud-Hosted Web Servers	IEEE TRANSACTIONS ON SYSTEMS MAN CYBERNETICS-SYSTEMS	10.1109/TSMC.2021.3121681		Excluded	Irrelevant to AI adoption	SH.Kim	2024-04-24
1259	Allen, G	2008	THE USE OF MULTIPLE-CHOICE QUESTIONS AS A FORM OF FORMATIVE ASSESSMENT ON AN UNDERGRADUATE LAW MODULE	LAW TEACHER	10.1080/03069400.2008.9959775		Excluded	Irrelevant to AI adoption	SH.Kim	2024-04-24
1260	Díaz, J; Fernández, FJ	2020	Application of Combined Developments in Processes and Models to the Determination of Hot Metal Temperature in BOF Steelmaking	PROCESSES	10.3390/pr8060732		Excluded	Irrelevant to AI adoption	SH.Kim	2024-04-24
1261	Parisi, L; RaviChandran, N	2020	Evolutionary feature transformation to improve prognostic prediction of hepatitis	KNOWLEDGE-BASED SYSTEMS	10.1016/j.knosys.2020.106012		Excluded	Irrelevant to AI adoption	SH.Kim	2024-04-24
1262	Wang, YJ; Lai, CY	2024	Multi-stage neural networks: Function approximator of machine precision	JOURNAL OF COMPUTATIONAL PHYSICS	10.1016/j.jcp.2024.112865		Excluded	Irrelevant to AI adoption	SH.Kim	2024-04-24
1263	Li, K; Xie, XY; Zhou, B; Huang, CF; Lin, W; Zhou, YH; Wang, C	2024	Thickness regression for backfill grouting of shield tunnels based on GPR data and CatBoost & BO-TPE: A full-scale model test study	UNDERGROUND SPACE	10.1016/j.undsp.2023.10.003		Excluded	Irrelevant to AI adoption	SH.Kim	2024-04-24
1264	Côté-Allard, U; Pham, MH; Schultz, AK; Nordgreen, T; Torresen, J	2023	Adherence Forecasting for Guided Internet-Delivered Cognitive Behavioral Therapy: A Minimally Data-Sensitive Approach	IEEE JOURNAL OF BIOMEDICAL AND HEALTH INFORMATICS	10.1109/JBHI.2022.3204737		Excluded	Irrelevant to AI adoption	SH.Kim	2024-04-24
1265	Jin, Y; Li, WC; Yang, ZY; Jung, O; ASME	2020	PREDICTION OF NON-LINEAR MECHANICAL BEHAVIOR WITH DEEP NEURAL NETWORK: APPLICATION ON LOW PRESSURE TURBINE DISC	Shanghai Jiao Tong University			Excluded	Irrelevant to AI adoption	SH.Kim	2024-04-24
1266	Ma, L; Chen, J; Wang, YJ; ieee	2004	Research on enterprise habitual domains evolving theory and its application	Zhejiang University			Excluded	Irrelevant to AI adoption	SH.Kim	2024-04-24
1267	Bella, G; Elliot, L; Das, S; Pavis, S; Turra, E; Robertson, D; Giunchiglia, F	2020	Cross-Border Medical Research Using Multi-Layered and Distributed Knowledge	University of Trento	10.3233/FAIA200469		Excluded	Irrelevant to AI adoption	SH.Kim	2024-04-24
1268	Cao, HY	2006	AI-Based multiple criteria decision making in reverse logistics	Zhongnan University of Economics & Law			Excluded	Irrelevant to AI adoption	SH.Kim	2024-04-24
1269	Chau, KW	2006	Prediction of construction litigation outcome - A case-based reasoning approach	ADVANCES IN APPLIED ARTICIAL INTELLIGENCE, PROCEEDINGS			Excluded	Irrelevant to AI adoption	SH.Kim	2024-04-24
1270	Evgeniya, N; Aisylu, K; Mikhail, N	2023	New Subjectness in the Conditions of Sociotechnical Space	REVISTA DE LA UNIVERSIDAD DEL ZULIA	10.46925//rdluz.41.33		Excluded	Irrelevant to AI adoption	SH.Kim	2024-04-24
1271	Jaakkola, H; Thalheim, B	2013	Exception-Aware (Information) Systems	Tampere University	10.3233/978-1-61499-177-9-300		Excluded	Irrelevant to AI adoption	SH.Kim	2024-04-24
1272	Yang, R; Ford, B; Tambe, M; Lemieux, A; Assoc Comp Machinery	2014	Adaptive Resource Allocation for Wildlife Protection against Illegal Poachers	University of Southern California			Excluded	Irrelevant to AI adoption	SH.Kim	2024-04-24
1273	Niu, ZK; Yang, ZM; Luo, YT; Zhang, YP; Xia, DB; Zheng, TY; Zhao, XL	2022	The Application of REV-LBM Double Mesh Local Refinement Algorithm in Porous Media Flow Simulation	GEOFLUIDS	10.1155/2022/1082386		Excluded	Irrelevant to AI adoption	SH.Kim	2024-04-24
1274	Liu, F; Dong, XW; Li, QD; Ren, Z	2021	Robust multi-agent differential games with application to cooperative guidance	AEROSPACE SCIENCE AND TECHNOLOGY	10.1016/j.ast.2021.106568		Excluded	Irrelevant to AI adoption	SH.Kim	2024-04-24
1275	Wang, LW; Jin, JL; Yang, DF; Zhou, KZ	2020	Inter-partner control, trust, and radical innovation of IJVs in China: A contingent governance perspective	INDUSTRIAL MARKETING MANAGEMENT	10.1016/j.indmarman.2020.04.018		Excluded	Irrelevant to AI adoption	SH.Kim	2024-04-24
1276	Ihamouten, A; Le Bastard, C; Dérobert, X; Bosc, F; Villain, G	2016	Using machine learning algorithms to link volumetric water content to complex dielectric permittivity in a wide (33-2000 MHz) frequency band for hydraulic concretes	NEAR SURFACE GEOPHYSICS	10.3997/1873-0604.2016045		Excluded	Irrelevant to AI adoption	SH.Kim	2024-04-24
1277	Belov, V	2021	Impact of the Coronacrisis on Germany's Transition to a Climate-neutral Economy	CONTEMPORARY EUROPE-SOVREMENNAYA EVROPA	10.15211/soveurope52021100112		Excluded	Irrelevant to AI adoption	SH.Kim	2024-04-24
1278	Bouma, H; Joosten, B; Kruithof, M; de Boer, M; Ginsca, A; Labbe, B; Vuong, QT	2018	Flexible image analysis for law enforcement agencies with deep neural networks to determine: where, who and what	Netherlands Organization Applied Science Research	10.1117/12.2325452		Excluded	Irrelevant to AI adoption	SH.Kim	2024-04-24
1279	Kumar, A; Ridha, S; Ilyas, SU; Dzulkarnain, I; Pratama, A	2022	Application of boundary-fitted convolutional neural network to simulate non-Newtonian fluid flow behavior in eccentric annulus	NEURAL COMPUTING & APPLICATIONS	10.1007/s00521-022-07092-w		Excluded	Irrelevant to AI adoption	SH.Kim	2024-04-24
1280	Chen, YF; Douglas, KS; Zhang, Z; Xiao, CL; Wang, HY; Wang, YH; Ma, A	2023	Evaluating the HCR-20V3 violence risk assessment measure with mentally disordered offenders and civil psychiatric patients in China	BEHAVIORAL SCIENCES & THE LAW	10.1002/bsl.2614		Excluded	Irrelevant to AI adoption	SH.Kim	2024-04-24
1281	Day, MY; Chiu, PT; Teng, YW; Liu, CL; IEEE	2022	Developing Relation Types of Cryptocurrency Anti-Money Laundering Knowledge Graph	National Taipei University	10.1109/IRI54793.2022.00031		Excluded	Irrelevant to AI adoption	SH.Kim	2024-04-24
1282	Zhang, JZ; Bareinboim, E; AAAI	2018	Fairness in Decision-Making - The Causal Explanation Formula	Purdue University System			Excluded	Irrelevant to AI adoption	SH.Kim	2024-04-24
1283	Kehl, J; Stanchev, L; IEEE	2018	N-SLOPE: A One-Class Classification Ensemble For Nuclear Forensics	California State University System	10.1109/AIKE.2018.00018		Excluded	Irrelevant to AI adoption	SH.Kim	2024-04-24
1284	Rupani, MP	2023	Challenges and opportunities for silicosis prevention and control: need for a national health program on silicosis in India	JOURNAL OF OCCUPATIONAL MEDICINE AND TOXICOLOGY	10.1186/s12995-023-00379-1		Excluded	Irrelevant to AI adoption	SH.Kim	2024-04-24
1285	Ferrari, F; Shell, CE; Thumser, ZC; Clemente, F; Plow, EB; Cipriani, C; Marasco, PD	2021	Proprioceptive Augmentation With Illusory Kinaesthetic Sensation in Stroke Patients Improves Movement Quality in an Active Upper Limb Reach-and-Point Task	FRONTIERS IN NEUROROBOTICS	10.3389/fnbot.2021.610673		Excluded	Irrelevant to AI adoption	SH.Kim	2024-04-24
1286	Yang, Q; Gao, DX; Su, H; Tang, GY; IEEE	2018	Approximate Optimal Disturbance Rejection Control with Application to Near-surface AUVs	Qingdao University of Science & Technology			Excluded	Irrelevant to AI adoption	SH.Kim	2024-04-24
1287	Bernini, F; Ferretti, P; Gonnella, C; La Rosa, F	2024	Measuring machinewashing under the corporate digital responsibility theory: A proposal for a methodological path	BUSINESS ETHICS THE ENVIRONMENT & RESPONSIBILITY	10.1111/beer.12653		Excluded	Irrelevant to AI adoption	SH.Kim	2024-04-24
1288	Paolillo, A; Nava, M; Piga, D; Giusti, A; IEEE	2022	Visual Servoing with Geometrically Interpretable Neural Perception	Universita della Svizzera Italiana	10.1109/IROS47612.2022.9982163		Excluded	Irrelevant to AI adoption	SH.Kim	2024-04-24
1289	Wang, K; IEEE	2021	Application and Development of Neural Network Technology in Mechanical Automation Processing Parameters		10.1109/IWCMC51323.2021.9498946		Excluded	Irrelevant to AI adoption	SH.Kim	2024-04-24
1290	Mostakhdeminhosseini, F; Rafiei, Y	2024	An integration of the numerical and soft computing approaches for determining inflow control device flow area in water injection wells	JOURNAL OF PETROLEUM EXPLORATION AND PRODUCTION TECHNOLOGY	10.1007/s13202-024-01786-8		Excluded	Irrelevant to AI adoption	SH.Kim	2024-04-24
1291	Demir, E; IEEE	2023	Human Biodata Governance: Addressing the Tension Between Innovation and Protection Through DPIAs	Erasmus University Rotterdam	10.1109/CIBCB56990.2023.10264903		Excluded	Irrelevant to AI adoption	SH.Kim	2024-04-24
1292	Song, ZH; Yuan, SY; Li, ZM; Wang, SX	2022	kNN-based gas-bearing prediction using local waveform similarity gas-indication attribute - An application to a tight sandstone reservoir	INTERPRETATION-A JOURNAL OF SUBSURFACE CHARACTERIZATION	10.1190/INT-2021-0045.1		Excluded	Irrelevant to AI adoption	SH.Kim	2024-04-24
1293	Sykora, M; Jackson, T; Lünen, A; Elayan, S; O'Brien, A	2015	The Role of Visualisations in Social Media Monitoring Systems	Loughborough University			Excluded	Irrelevant to AI adoption	SH.Kim	2024-04-24
1294	Gupta, A; Singh, A; Bharadwaj, D; Mondal, AK	2021	Humans and Robots: A Mutually Inclusive Relationship in a Contagious World	INTERNATIONAL JOURNAL OF AUTOMATION AND COMPUTING	10.1007/s11633-020-1266-8		Excluded	Irrelevant to AI adoption	SH.Kim	2024-04-24
1295	Zhang, B; Fan, F; Xue, WH; Liu, G; Fu, YB; Zhuang, XD; Xu, XH; Gu, JW; Li, RW; Chen, Y	2019	Redox gated polymer memristive processing memory unit	NATURE COMMUNICATIONS	10.1038/s41467-019-08642-y		Excluded	Irrelevant to AI adoption	SH.Kim	2024-04-24
1296	Lu, Y; Fu, YM; Zhang, MR; IEEE	2017	Trajectory Tracking Problem Based-on Output Feedback Control for Linear Systems with Actuator Jumping Fault and Its Application in Orbit Maneuvering	Harbin Institute of Technology			Excluded	Irrelevant to AI adoption	SH.Kim	2024-04-24
1297	Gray, PN; Gray, X; Richards, D	2007	Godel, Escher, Bach and Super-expertise	Charles Sturt University			Excluded	Irrelevant to AI adoption	SH.Kim	2024-04-24
1298	Hou, T; Yang, Z; Wang, YL; Zheng, HL; Zou, L; Martínez, L	2024	Linguistic Interval-Valued Spherical Fuzzy Soft Set and Its Application in Decision Making	APPLIED SCIENCES-BASEL	10.3390/app14030973		Excluded	Irrelevant to AI adoption	SH.Kim	2024-04-24
1299	Xu, CY; Zhang, LT; Law, MK; Zhao, XJ; Mak, PI; Martins, RP	2023	Modeling-Attack-Resistant Strong PUF Exploiting Stagewise Obfuscated Interconnections With Improved Reliability	IEEE INTERNET OF THINGS JOURNAL	10.1109/JIOT.2023.3267657		Excluded	Irrelevant to AI adoption	SH.Kim	2024-04-24
1300	Zhu, FX; Tian, M; He, YX	2003	A solution to Billiard Balls Puzzle using AO* algorithm and its application to product development	KNOWLEDGE-BASED INTELLIGNET INFORMATION AND ENGINEERING SYSTEMS, PT 2, PROCEEDINGS			Excluded	Irrelevant to AI adoption	SH.Kim	2024-04-24
1301	Nechval, NA; Nechval, KN; Vasermanis, EK	2004	Unbiasedness equivalence principle and its application to finding sampling distributions for truncated laws	University of Latvia			Excluded	Irrelevant to AI adoption	SH.Kim	2024-04-24
1302	Sayakkara, AP; Le-Khac, NA	2021	Electromagnetic Side-Channel Analysis for IoT Forensics: Challenges, Framework, and Datasets	IEEE ACCESS	10.1109/ACCESS.2021.3104525		Excluded	Irrelevant to AI adoption	SH.Kim	2024-04-24
1303	De Meyer, G; Lavrysen, DL	2004	The Flemish Environmental Legislation Navigator an on-line user-friendly expert-system to distribute legislation for the benefit of government and industry	VITO			Excluded	Irrelevant to AI adoption	SH.Kim	2024-04-24
1304	Praticò, S; Solano, F; Di Fazio, S; Modica, G	2021	Machine Learning Classification of Mediterranean Forest Habitats in Google Earth Engine Based on Seasonal Sentinel-2 Time-Series and Input Image Composition Optimisation	REMOTE SENSING	10.3390/rs13040586		Excluded	Irrelevant to AI adoption	SH.Kim	2024-04-24
1305	Galli, T; Chiclana, F; Siewe, F	2021	Genetic Algorithm-Based Fuzzy Inference System for Describing Execution Tracing Quality	MATHEMATICS	10.3390/math9212822		Excluded	Irrelevant to AI adoption	SH.Kim	2024-04-24
1306	Fontes, T; Silva, LM; Pereira, SR; Coelho, MC	2013	Application of Artificial Neural Networks to Predict the Impact of Traffic Emissions on Human Health	Universidade de Aveiro			Excluded	Irrelevant to AI adoption	SH.Kim	2024-04-24
1307	Chen, DH; Cao, YD; Yan, J	2020	Towards Pedestrian Target Detection with Optimized Mask R-CNN	COMPLEXITY	10.1155/2020/6662603		Excluded	Irrelevant to AI adoption	SH.Kim	2024-04-24
1308	Huttunen, A; Brace, W; Kantola, V; Lechner, L; Kulovesi, J; Silvennoinen, K	2010	Cross-cultural Application of Ethical Principles in the Design Process of Autonomous Machines	University of Helsinki			Excluded	Irrelevant to AI adoption	SH.Kim	2024-04-24
1309	HaCohen-Kerner, Y; Kass, A; Peretz, A	2008	Abbreviation disambiguation: Experiments with various variants of the one sense per discourse hypothesis				Excluded	Irrelevant to AI adoption	SH.Kim	2024-04-24
1310	Avlonitis, M	2016	On the problem of early detection of users interaction outbreaks via stochastic differential models	ENGINEERING APPLICATIONS OF ARTIFICIAL INTELLIGENCE	10.1016/j.engappai.2016.01.008		Excluded	Irrelevant to AI adoption	SH.Kim	2024-04-24
1311	Jiang, YB; Wang, FY; Malika, S; Chen, ZQ; Duan, F; Liu, ZX	2021	Leader-following attitude consensus control for multi-UUV systems with input constraints and error constraints	Nankai University			Excluded	Irrelevant to AI adoption	SH.Kim	2024-04-24
1312	Norese, MF; Borrelli, S	2008	A Multi-Criteria Decision Aiding System to Support Monitoring in a Public Administration	Polytechnic University of Turin			Excluded	Irrelevant to AI adoption	SH.Kim	2024-04-24
1313	Chen, ZH; Cai, QY; Wei, HB	2024	Distribution of the Burden of Proof in Autonomous Driving Tort Cases: Implications of the German Legislation for China	WORLD ELECTRIC VEHICLE JOURNAL	10.3390/wevj15070305		Excluded	Irrelevant to AI adoption	SH.Kim	2024-04-24
1314	Junior, FN; Martin, JA	2000	Heterogeneous control and qualitative supervision, application to a distillation column	ENGINEERING APPLICATIONS OF ARTIFICIAL INTELLIGENCE	10.1016/S0952-1976(99)00051-2		Excluded	Irrelevant to AI adoption	SH.Kim	2024-04-24
1315	Prudencio, RF; Maximo, MROA; Colombini, EL	2023	A Survey on Offline Reinforcement Learning: Taxonomy, Review, and Open Problems	IEEE TRANSACTIONS ON NEURAL NETWORKS AND LEARNING SYSTEMS	10.1109/TNNLS.2023.3250269		Excluded	Irrelevant to AI adoption	SH.Kim	2024-04-24
1316	Wei, XY; Xu, Y	2023	Research on carbon emission prediction and economic policy based on TCN-LSTM combined with attention mechanism	FRONTIERS IN ECOLOGY AND EVOLUTION	10.3389/fevo.2023.1270248		Excluded	Irrelevant to AI adoption	SH.Kim	2024-04-24
1317	Nechaev, AV	2020	PRIORITIES OF NEOINDUSTRIALIZATION OF RUSSIA	MIROVAYA EKONOMIKA I MEZHDUNARODNYE OTNOSHENIYA	10.20542/0131-2227-2020-64-2-71-79		Excluded	Irrelevant to AI adoption	SH.Kim	2024-04-24
1318	Lu, YC; Pentapati, SSK; Zhu, LJ; Samadi, K; Lim, SK; IEEE	2020	TP-GNN: A Graph Neural Network Framework for Tier Partitioning in Monolithic 3D ICs	University System of Georgia	10.1109/dac18072.2020.9218582		Excluded	Irrelevant to AI adoption	SH.Kim	2024-04-24
1319	Aljaaf, AJ; Al-Jumeily, D; Hussain, AJ; Fergus, P; Al-Jumaily, M; Hamdan, H	2016	Partially Synthesised Dataset to Improve Prediction Accuracy	Liverpool John Moores University	10.1007/978-3-319-42291-6_84		Excluded	Irrelevant to AI adoption	SH.Kim	2024-04-24
1320	Albash, T; Martin-Mayor, V; Hen, I	2019	Analog errors in Ising machines	QUANTUM SCIENCE AND TECHNOLOGY	10.1088/2058-9565/ab13ea		Excluded	Irrelevant to AI adoption	SH.Kim	2024-04-24
1321	Gerevini, L; Cerro, G; Bria, A; Marrocco, C; Ferrigno, L; Vitelli, M; Ria, A; Molinara, M	2023	An end-to-end real-time pollutants spilling recognition in wastewater based on the IoT-ready SENSIPLUS platform	JOURNAL OF KING SAUD UNIVERSITY-COMPUTER AND INFORMATION SCIENCES	10.1016/j.jksuci.2022.12.018		Excluded	Irrelevant to AI adoption	SH.Kim	2024-04-24
1322	Wen, J; Huang, HM; Wang, Z; Guo, X	2022	Neuromorphic systems based on ionic memristors: From materials, devices to chips	CHINESE SCIENCE BULLETIN-CHINESE	10.1360/TB-2021-1072		Excluded	Irrelevant to AI adoption	SH.Kim	2024-04-24
1323	Li, ST; Ting, CK; Lee, CN; Chen, SC; IEEE COMPUTER SOCIETY; IEEE COMPUTER SOCIETY	2002	Maintenance scheduling of oil storage tanks using tabu-based genetic algorithm	National Kaohsiung University of Science & Technology			Excluded	Irrelevant to AI adoption	SH.Kim	2024-04-24
1324	Matsuzaki, H; Lindemann, G	2016	The autonomy-safety-paradox of service robotics in Europe and Japan: a comparative analysis	AI & SOCIETY	10.1007/s00146-015-0630-7		Excluded	Irrelevant to AI adoption	SH.Kim	2024-04-24
1325	Zhu, Q; Li, JR; Chai, J	2018	New Weather Indices for China: Tool of Risk Control of International Supply Chain	Shaanxi Normal University			Excluded	Irrelevant to AI adoption	SH.Kim	2024-04-24
1326	Huang, YH; Tu, YL; Wu, HJ; Wan, CP; Yeh, CH; Lu, LH; Tsai, IC; IEEE	2019	Applying an Innovative Blended Model to Develop Cross-Domain ICT Talent for University Courses		10.1109/fie43999.2019.9028651		Excluded	Irrelevant to AI adoption	SH.Kim	2024-04-24
1327	Ghosh, B; Meel, KS; Assoc Comp Machinery	2019	IMLI: An Incremental Framework for MaxSAT-Based Learning of Interpretable Classification Rules	National University of Singapore	10.1145/3306618.3314283		Excluded	Irrelevant to AI adoption	SH.Kim	2024-04-24
1328	Zhang, XY; Pan, YM; IEEE	2008	Design Method of Direct Adaptive Fuzzy Sliding Mode Tracking Control and Application	North China Institute Science & Technology	10.1109/WCICA.2008.4593106		Excluded	Irrelevant to AI adoption	SH.Kim	2024-04-24
1329	HaCohen-Kerner, Y; Kass, A; Peretz, A	2010	HAADS: A Hebrew Aramaic Abbreviation Disambiguation System	JOURNAL OF THE AMERICAN SOCIETY FOR INFORMATION SCIENCE AND TECHNOLOGY	10.1002/asi.21367		Excluded	Irrelevant to AI adoption	SH.Kim	2024-04-24
1330	Bajaj, P; Keskar, AG; Deshmukh, A; Dorle, S; Padole, D	2005	Genetic modeling: Solution to channel assignment problem	KNOWLEDGE-BASED INTELLIGENT INFORMATION AND ENGINEERING SYSTEMS, PT 4, PROCEEDINGS			Excluded	Irrelevant to AI adoption	SH.Kim	2024-04-24
1331	Fliess, M; Join, C; Voyant, C	2018	Prediction bands for solar energy: New short-term time series forecasting techniques	SOLAR ENERGY	10.1016/j.solener.2018.03.049		Excluded	Irrelevant to AI adoption	SH.Kim	2024-04-24
1332	Teles, J; Santos, V; Quaresma, P	2023	A Rule-based Theorem Prover: an Introduction to Proofs in Secondary Schools	Universidade de Coimbra	10.4204/EPTCS.375.3		Excluded	Irrelevant to AI adoption	SH.Kim	2024-04-24
1333	Zhang, ZC; Wei, ZK; Court, S; Yang, LC; Wang, SZ; Thirunavukarasu, A; Zhao, YF	2024	A Review of Digital Twin Technologies for Enhanced Sustainability in the Construction Industry	BUILDINGS	10.3390/buildings14041113		Excluded	Irrelevant to AI adoption	SH.Kim	2024-04-24
1334	Fan, XQ; Du, MD; Long, W	2017	Risk Spillover Effect of Chinese Commercial Banks: Based on Indicator Method and CoVaR Approach	China University of Political Science & Law	10.1016/j.procs.2017.11.457		Excluded	Irrelevant to AI adoption	SH.Kim	2024-04-24
1335	Boella, G; Di Caro, L; Ruggeri, A; Robaldo, L	2014	Learning from syntax generalizations for automatic semantic annotation	JOURNAL OF INTELLIGENT INFORMATION SYSTEMS	10.1007/s10844-014-0320-9		Excluded	Irrelevant to AI adoption	SH.Kim	2024-04-24
1336	Dudnikova, TV; Komech, AI	2006	On a two-temperature problem for the Klein-Gordon equation	THEORY OF PROBABILITY AND ITS APPLICATIONS	10.1137/S0040585X97981998		Excluded	Irrelevant to AI adoption	SH.Kim	2024-04-24
1337	Wang, RG; Bao, J; IEEE	2018	Advanced-step Stochastic Model Predictive Control using Random Forests	University of New South Wales Sydney			Excluded	Irrelevant to AI adoption	SH.Kim	2024-04-24
1338	Xie, J; Yang, D	2021	Global stabilization of switched nonlinear systems with vanishing control vector fields and its application	INTERNATIONAL JOURNAL OF ROBUST AND NONLINEAR CONTROL	10.1002/rnc.5534		Excluded	Irrelevant to AI adoption	SH.Kim	2024-04-24
1339	Ren, YB; Cheng, T; Zhang, Y	2019	Deep spatio-temporal residual neural networks for road-network-based data modeling	INTERNATIONAL JOURNAL OF GEOGRAPHICAL INFORMATION SCIENCE	10.1080/13658816.2019.1599895		Excluded	Irrelevant to AI adoption	SH.Kim	2024-04-24
1340	Xia, GL; ASSOC COMP MACHINERY	2021	Computer Cloud Computing Technology Corpus Application System Research	Shanghai University of Political Science & Law	10.1145/3469213.3470403		Excluded	Irrelevant to AI adoption	SH.Kim	2024-04-24
1341	Toldo, M; Maracani, A; Michieli, U; Zanuttigh, P	2020	Unsupervised Domain Adaptation in Semantic Segmentation: A Review	TECHNOLOGIES	10.3390/technologies8020035		Excluded	Irrelevant to AI adoption	SH.Kim	2024-04-24
1342	Alqahtani, F; Trabelsi, N; Samargandi, N; Shahzad, SJH	2020	Tail Dependence and Risk Spillover from the US to GCC Banking Sectors	MATHEMATICS	10.3390/math8112055		Excluded	Irrelevant to AI adoption	SH.Kim	2024-04-24
1343	Cuculo, V; D'Amelio, A; Grossi, G; Lanzarotti, R	2019	Worldly Eyes on Video: Learnt vs. Reactive Deployment of Attention to Dynamic Stimuli	University of Milan	10.1007/978-3-030-30642-7_12		Excluded	Irrelevant to AI adoption	SH.Kim	2024-04-24
1344	Juez-Hernandez, R; Quijano-Sánchez, L; Liberatore, F; Gómez, J	2023	AGORA: An intelligent system for the anonymization, information extraction and automatic mapping of sensitive documents	APPLIED SOFT COMPUTING	10.1016/j.asoc.2023.110540		Excluded	Irrelevant to AI adoption	SH.Kim	2024-04-24
1345	Xu, CY; Zhang, JY; Law, MK; Zhao, XJ; Mak, PI; Martins, RP	2023	Transfer-Path-Based Hardware-Reuse Strong PUF Achieving Modeling Attack Resilience With >200 Million Training CRPs	IEEE TRANSACTIONS ON INFORMATION FORENSICS AND SECURITY	10.1109/TIFS.2023.3263621		Excluded	Irrelevant to AI adoption	SH.Kim	2024-04-24
1346	Purpura, A; Sartori, G; Giorgianni, D; Orrú, G; Susto, GA	2022	Identifying Faked Responses in Questionnaires with Self-Attention-Based Autoencoders	INFORMATICS-BASEL	10.3390/informatics9010023		Excluded	Irrelevant to AI adoption	SH.Kim	2024-04-24
1347	Comport, AI; Marchand, É; Chaumette, F	2006	Statistically robust 2-D visual servoing	IEEE TRANSACTIONS ON ROBOTICS	10.1109/TRO.2006.870666		Excluded	Irrelevant to AI adoption	SH.Kim	2024-04-24
1348	Wang, D; Zhao, MM; Ha, MM; Ren, J	2021	Neural optimal tracking control of constrained nonaffine systems with a wastewater treatment application	NEURAL NETWORKS	10.1016/j.neunet.2021.05.027		Excluded	Irrelevant to AI adoption	SH.Kim	2024-04-24
1349	Ada, N; Kazancoglu, Y; Sezer, MD; Ede-Senturk, C; Ozer, I; Ram, M	2021	Analyzing Barriers of Circular Food Supply Chains and Proposing Industry 4.0 Solutions	SUSTAINABILITY	10.3390/su13126812		Excluded	Irrelevant to AI adoption	SH.Kim	2024-04-24
1350	Mrkvicka, T; Krásnická, M; Friebel, L; Volek, T; Rolínek, L	2023	Backtesting the evaluation of Value-at-Risk methods for exchange rates	STUDIES IN ECONOMICS AND FINANCE	10.1108/SEF-06-2021-0248		Excluded	Irrelevant to AI adoption	SH.Kim	2024-04-24
1351	Xu, ZC; Xu, ZL	2024	Research on Circulation Mechanism of Digital Course Resources From the Perspective of Information Ecology Theory	JOURNAL OF CASES ON INFORMATION TECHNOLOGY	10.4018/JCIT.335949		Excluded	Irrelevant to AI adoption	SH.Kim	2024-04-24
1352	Boniface, M; Carmichael, L; Hall, W; Pickering, B; Stalla-Bourdillon, S; Taylor, S	2022	The Social Data Foundation model: Facilitating health and social care transformation through datatrust services	DATA & POLICY	10.1017/dap.2022.1		Excluded	Irrelevant to AI adoption	SH.Kim	2024-04-24
1353	Ghiandoni, GM; Flanagan, SR; Bodkin, MJ; Nizi, MG; Galera-Prat, A; Brai, A; Chen, BN; Wallace, JEA; Hristozov, D; Webster, J; Manfroni, G; Lehtiö, L; Tabarrini, O; Gillet, VJ	2024	Synthetically accessible de novo design using reaction vectors: Application to PARP1 inhibitors	MOLECULAR INFORMATICS	10.1002/minf.202300183		Excluded	Irrelevant to AI adoption	SH.Kim	2024-04-24
1354	Pasi, PS; Battepati, K; Jyothi, P; Ramakrishnan, G; Mahapatra, T; Singh, M	2023	Temporally Aligning Long Audio Interviews with Questions: A Case Study in Multimodal Data Integration	Indian Institute of Technology System (IIT System)			Excluded	Irrelevant to AI adoption	SH.Kim	2024-04-24
1355	Xiong, ML; Wang, HW; Che, CC; Lin, RG	2023	Toward safer aviation: Application of GA-XGBoost-SHAP for incident cognition and model explainability	PROCEEDINGS OF THE INSTITUTION OF MECHANICAL ENGINEERS PART O-JOURNAL OF RISK AND RELIABILITY	10.1177/1748006X231205498		Excluded	Irrelevant to AI adoption	SH.Kim	2024-04-24
1356	Criado, N; Argente, E; Botti, V	2011	Open issues for normative multi-agent systems	AI COMMUNICATIONS	10.3233/AIC-2011-0502		Excluded	Irrelevant to AI adoption	SH.Kim	2024-04-24
1357	Fuscà, D; Germano, S; Zangari, J; Anastasio, M; Calimeri, F; Perri, S; ACM	2016	A Framework for Easing the Development of Applications Embedding Answer Set Programming	University of Calabria	10.1145/2967973.2968594		Excluded	Irrelevant to AI adoption	SH.Kim	2024-04-24
1358	Osada, T; Yasuda, H; Li, AH; Kim, SJ; Hasegawa, M; IEEE	2023	Design and Implementation of Decentralized TDMA for Low Power IoT Devices Based on Desynchronization of Nonlinear Oscillators	Tokyo University of Science	10.1109/ICAIIC57133.2023.10067015		Excluded	Irrelevant to AI adoption	SH.Kim	2024-04-24
1359	Herman, J	2024	Dark patterns: EU's regulatory efforts	SECURITY AND PRIVACY	10.1002/spy2.441		Excluded	Irrelevant to AI adoption	SH.Kim	2024-04-24
1360	Krishnamoorthy, D	2022	A Sensitivity-Based Data Augmentation Framework for Model Predictive Control Policy Approximation	IEEE TRANSACTIONS ON AUTOMATIC CONTROL	10.1109/TAC.2021.3124983		Excluded	Irrelevant to AI adoption	SH.Kim	2024-04-24
1361	Dodoo, JE; Al-Samarraie, H; Alzahrani, AI	2021	Telemedicine use in Sub-Saharan Africa: Barriers and policy recommendations for Covid-19 and beyond	INTERNATIONAL JOURNAL OF MEDICAL INFORMATICS	10.1016/j.ijmedinf.2021.104467		Excluded	Irrelevant to AI adoption	SH.Kim	2024-04-24
1362	Liang, ACW; Wen, CHP; Huang, HM	2022	A General and Automatic Cell Layout Generation Framework With Implicit Learning on Design Rules	IEEE TRANSACTIONS ON VERY LARGE SCALE INTEGRATION (VLSI) SYSTEMS	10.1109/TVLSI.2022.3179527		Excluded	Irrelevant to AI adoption	SH.Kim	2024-04-24
1363	Wu, T; You, XL; Xian, XP; Pu, X; Qiao, SJ; Wang, C	2024	Towards deep understanding of graph convolutional networks for relation extraction	DATA & KNOWLEDGE ENGINEERING	10.1016/j.datak.2023.102265		Excluded	Irrelevant to AI adoption	SH.Kim	2024-04-24
1364	Zhang, S; Sadre, R; Legg, BA; Pyles, H; Perciano, T; Bethel, EW; Baker, D; Rübel, O; De Yoreo, JJ	2022	Rotational dynamics and transition mechanisms of surface-adsorbed proteins	PROCEEDINGS OF THE NATIONAL ACADEMY OF SCIENCES OF THE UNITED STATES OF AMERICA	10.1073/pnas.2020242119		Excluded	Irrelevant to AI adoption	SH.Kim	2024-04-24
1365	Wei, QL; Lu, JW; Zhou, TM; Cheng, X; Wang, FY	2022	Event-Triggered Near-Optimal Control of Discrete-Time Constrained Nonlinear Systems With Application to a Boiler-Turbine System	IEEE TRANSACTIONS ON INDUSTRIAL INFORMATICS	10.1109/TII.2021.3116084		Excluded	Irrelevant to AI adoption	SH.Kim	2024-04-24
1366	Tolouei, K; Moosavi, E; Gholinejad, M	2023	Capabilities and challenges of big data application in tunneling: Recent advances and future trends	Islamic Azad University	10.1201/9781003348030-353		Excluded	Irrelevant to AI adoption	SH.Kim	2024-04-24
1367	Spannaus, A; Law, KJH; Luszczek, P; Nasrin, F; Micucci, CP; Liaw, PK; Santodonato, LJ; Keffer, DJ; Maroulas, V	2021	Materials Fingerprinting Classification	COMPUTER PHYSICS COMMUNICATIONS	10.1016/j.cpc.2021.108019		Excluded	Irrelevant to AI adoption	SH.Kim	2024-04-24
1368	Bodó, B; Janssen, H	2022	Maintaining trust in a technologized public sector	POLICY AND SOCIETY	10.1093/polsoc/puac019		Excluded	Irrelevant to AI adoption	SH.Kim	2024-04-24
1369	Stoica, Ion; Song, Dawn; Popa, Raluca Ada; Patterson, David; Mahoney, Michael W.; Katz, Randy; Joseph, Anthony D.; Jordan, Michael; Hellerstein, Joseph M.; Gonzalez, Joseph E.	2017	A berkeley view of systems challenges for ai	arXiv preprint arXiv:1712.05855			Included		SH.Kim	2024-04-24
1370	Bai, M; Li, MH	2012	Application of an Adaptive Sequential Kalman Filter to SINS/GPS Navigation Data Fusion	Shandong University of Science & Technology			Excluded	Irrelevant to AI adoption	SH.Kim	2024-04-24
1371	Biró, A; Jánosi-Rancz, KT; Szilágyi, L; Cuesta-Vargas, AI; Martín-Martín, J; Szilágyi, SM	2022	Visual Object Detection with DETR to Support Video-Diagnosis Using Conference Tools	APPLIED SCIENCES-BASEL	10.3390/app12125977		Excluded	Irrelevant to AI adoption	SH.Kim	2024-04-24
1372	Anand, A; Sen, P; Saha, S; Verma, M; Mitra, M; ACM	2023	Explainable Information Retrieval	Delft University of Technology	10.1145/3539618.3594249		Excluded	Irrelevant to AI adoption	SH.Kim	2024-04-24
1373	Zheng, W; Xie, YX; Zhang, BH; Zhou, J; Zhang, JT	2021	Dexterous robotic grasping of delicate fruits aided with a multi-sensory e-glove and manual grasping analysis for damage-free manipulation	COMPUTERS AND ELECTRONICS IN AGRICULTURE	10.1016/j.compag.2021.106472		Excluded	Irrelevant to AI adoption	SH.Kim	2024-04-24
1374	van Duijkeren, N; Pipeleers, G; Swevers, J; Diehl, M	2017	Towards Dynamic Optimization with Partially Updated Sensitivities	KU Leuven	10.1016/j.ifacol.2017.08.1528		Excluded	Irrelevant to AI adoption	SH.Kim	2024-04-24
1375	Zoriktuevna, AI; Vladimirovna, ST	2022	FORMATION OF THE ENVIRONMENT OF CONFIDENCE IN SHARING ECONOMY: PROBLEMS OF CIVIL REGULATION IN RUSSIA	INDEPENDENT JOURNAL OF MANAGEMENT & PRODUCTION	10.14807/ijmp.v13i4.1973		Excluded	Irrelevant to AI adoption	SH.Kim	2024-04-24
1376	Zhang, YY; Zhang, H	2022	The Development of Intelligent Education and Teachers' Professional Informatization Led by an Intelligent Ubiquitous Network	COMPUTATIONAL INTELLIGENCE AND NEUROSCIENCE	10.1155/2022/3997080		Excluded	Irrelevant to AI adoption	SH.Kim	2024-04-24
1377	Tiumentsev, YV; Zarubin, RA	2024	Lateral Motion Control of a Maneuverable Aircraft Using Reinforcement Learning	OPTICAL MEMORY AND NEURAL NETWORKS	10.3103/S1060992X2401003X		Excluded	Irrelevant to AI adoption	SH.Kim	2024-04-24
1378	Huygens, B; Efthymiadis, K; Nowé, A; Desmet, G	2020	Application of evolutionary algorithms to optimise one- and two-dimensional gradient chromatographic separations	JOURNAL OF CHROMATOGRAPHY A	10.1016/j.chroma.2020.461435		Excluded	Irrelevant to AI adoption	SH.Kim	2024-04-24
1379	Kordzadeh, N; Ghasemaghaei, M	2022	Algorithmic bias: review, synthesis, and future research directions	EUROPEAN JOURNAL OF INFORMATION SYSTEMS	10.1080/0960085X.2021.1927212		Excluded	Irrelevant to AI adoption	SH.Kim	2024-04-24
1380	Song, FQ; Ding, HY; Wang, YZ; Zhang, SM; Yu, JB	2023	A Well Production Prediction Method of Tight Reservoirs Based on a Hybrid Neural Network	ENERGIES	10.3390/en16062904		Excluded	Irrelevant to AI adoption	SH.Kim	2024-04-24
1381	Radovanovic, S; Petrovic, A; Delibasic, B; Suknovic, M	2023	A fair classifier chain for multi-label bank marketing strategy classification	INTERNATIONAL TRANSACTIONS IN OPERATIONAL RESEARCH	10.1111/itor.13059		Excluded	Irrelevant to AI adoption	SH.Kim	2024-04-24
1382	Im, KH; Chaw, D; Cho, JY	2005	Adaptive design for digital Nonlinear autopilot of ship-to-ship missiles - art. no. 60420Y	Seoul National University (SNU)	10.1117/12.664581		Excluded	Irrelevant to AI adoption	SH.Kim	2024-04-24
1383	Cao, JF; Chen, ZY; Cui, HY; Ji, XF; Wang, XH; Liang, YC; Tian, Y	2023	Improved wavelet prediction superresolution reconstruction based on U-Net	IET IMAGE PROCESSING	10.1049/ipr2.12878		Excluded	Irrelevant to AI adoption	SH.Kim	2024-04-24
1384	Lin, CL; Feng, XS; Gong, PL; Jin, Z; IEEE	2008	An Application of the Improved Hybrid Fuzzy PID Control System	Chinese Academy of Sciences	10.1109/WCICA.2008.4593861		Excluded	Irrelevant to AI adoption	SH.Kim	2024-04-24
1385	Nguyen, QT; Schatzki, L; Braccia, P; Ragone, M; Coles, PJ; Sauvage, F; Larocca, M; Cerezo, M	2024	Theory for Equivariant Quantum Neural Networks	PRX QUANTUM	10.1103/PRXQuantum.5.020328		Excluded	Irrelevant to AI adoption	SH.Kim	2024-04-24
1386	Lee, CKH; Choy, KL; Law, KMY; Ho, GTS	2014	Application of intelligent data management in resource allocation for effective operation of manufacturing systems	JOURNAL OF MANUFACTURING SYSTEMS	10.1016/j.jmsy.2014.02.002		Excluded	Irrelevant to AI adoption	SH.Kim	2024-04-24
1387	Shoemaker, K; Ger, R; Court, LE; Aerts, H; Vannucci, M; Peterson, CB	2023	Bayesian feature selection for radiomics using reliability metrics	FRONTIERS IN GENETICS	10.3389/fgene.2023.1112914		Excluded	Irrelevant to AI adoption	SH.Kim	2024-04-24
1388	Cooper, J; Cao, CY; IEEE	2013	L1 Adaptive Controller with Additional Uncertainty Bias Estimation	University of Connecticut			Excluded	Irrelevant to AI adoption	SH.Kim	2024-04-24
1389	Aminifar, A; Rabbi, F; Pun, KI; Lamo, Y; ACM	2021	Privacy Preserving Distributed Extremely Randomized Trees	Western Norway University of Applied Sciences	10.1145/3412841.3442110		Excluded	Irrelevant to AI adoption	SH.Kim	2024-04-24
1390	Chidlovskii, B; Clinchant, S; Csurka, G; Assoc Comp Machinery	2016	Domain Adaptation in the Absence of Source Domain Data	Xerox	10.1145/2939672.2939716		Excluded	Irrelevant to AI adoption	SH.Kim	2024-04-24
1391	Ruggieri, S; Pedreschi, D; Turini, F	2010	Integrating induction and deduction for finding evidence of discrimination	ARTIFICIAL INTELLIGENCE AND LAW	10.1007/s10506-010-9089-5		Excluded	Irrelevant to AI adoption	SH.Kim	2024-04-24
1392	Carley, SF; Porter, AL; Youtie, JL	2019	A Multi-match Approach to the Author Uncertainty Problem	JOURNAL OF DATA AND INFORMATION SCIENCE	10.2478/jdis-2019-0006		Excluded	Irrelevant to AI adoption	SH.Kim	2024-04-24
1393	Mamak, K; Kowalczewska, K	2023	Military robots should not look like a humans	ETHICS AND INFORMATION TECHNOLOGY	10.1007/s10676-023-09718-6		Excluded	Irrelevant to AI adoption	SH.Kim	2024-04-24
1394	Vázquez, ML; Vargas, I; Unger, JP; De Paepe, P; Mogollón-Pérez, AS; Samico, I; Albuquerque, P; Eguiguren, P; Cisneros, AI; Rovere, M; Bertolotto, F	2015	Evaluating the effectiveness of care integration strategies in different healthcare systems in Latin America: the EQUITY-LA II quasi-experimental study protocol	BMJ OPEN	10.1136/bmjopen-2014-007037		Excluded	Irrelevant to AI adoption	SH.Kim	2024-04-24
1395	Wen, DL; Huang, P; Li, BY; Qiu, Y; Wang, YL; Zhang, XR; Deng, HT; Zhang, XS	2023	Silk fibroin/Ag nanowire-based multifunctional sensor for wearable self-powered wireless multi-sensing microsystems	NANO ENERGY	10.1016/j.nanoen.2023.108569		Excluded	Irrelevant to AI adoption	SH.Kim	2024-04-24
1396	Jatuzis, D; Nedzinskiene, L; Kasiulevicius, V; Hendrixson, V; Bortkevic, J	2023	TRANSFORMATIONS OF MEDICAL UNDERGRADUATE AND POSTGRADUATE STUDIES: CHALLENGES AND NEW PERSPECTIVES	MEDICINE AND LAW			Excluded	Irrelevant to AI adoption	SH.Kim	2024-04-24
1397	Binesh, F; Belarmino, AM; van der Rest, JP; Singh, AK; Raab, C	2024	Forecasting hotel room prices when entering turbulent times: a game-theoretic artificial neural network model	INTERNATIONAL JOURNAL OF CONTEMPORARY HOSPITALITY MANAGEMENT	10.1108/IJCHM-10-2022-1233		Excluded	Irrelevant to AI adoption	SH.Kim	2024-04-24
1398	Ghorbany, S; Yousefi, S; Noorzai, E	2024	Evaluating and optimizing performance of public-private partnership projects using copula Bayesian network	ENGINEERING CONSTRUCTION AND ARCHITECTURAL MANAGEMENT	10.1108/ECAM-05-2022-0492		Excluded	Irrelevant to AI adoption	SH.Kim	2024-04-24
1399	Fuchs, M; Jadhav, A; Jaishankar, A; Cauffman, C; Spanakis, G; ACM	2023	What's wrong with this product?" - Detection of product safety issues based on information consumers share online	Maastricht University	10.1145/3594536.3595145		Excluded	Irrelevant to AI adoption	SH.Kim	2024-04-24
1400	Tsolas, IE; Charles, V; Gherman, T	2020	Supporting better practice benchmarking: A DEA-ANN approach to bank branch performance assessment	EXPERT SYSTEMS WITH APPLICATIONS	10.1016/j.eswa.2020.113599		Excluded	Irrelevant to AI adoption	SH.Kim	2024-04-24
1401	Macek, P; Biskup, M; Terek-Derszniak, M; Stachura, M; Krol, H; Gozdz, S; Zak, M	2020	Optimal Body Fat Percentage Cut-Off Values in Predicting the Obesity-Related Cardiovascular Risk Factors: A Cross-Sectional Cohort Study	DIABETES METABOLIC SYNDROME AND OBESITY	10.2147/DMSO.S248444		Excluded	Irrelevant to AI adoption	SH.Kim	2024-04-24
1402	Dahdal, A; Truby, J; Botosh, H	2020	Trade finance in Qatar: blockchain and economic diversification	LAW AND FINANCIAL MARKETS REVIEW	10.1080/17521440.2020.1833431		Excluded	Irrelevant to AI adoption	SH.Kim	2024-04-24
1403	Minbaleev, AV; Berestnev, MA; Evsikov, KS	2024	THE BEST AVAILABLE TECHNOLOGIES AND THEIR USE FOR TECHNOLOGICAL DEVELOPMENT	PROCEEDINGS OF THE TULA STATES UNIVERSITY-SCIENCES OF EARTH			Excluded	Irrelevant to AI adoption	SH.Kim	2024-04-24
1404	Quaade, S; Casey, JA; Nachman, KE; Tartof, SY; Ho, DE	2024	Limitations of Reporting Requirements under California's Livestock Antimicrobial Restriction Law	ENVIRONMENTAL HEALTH PERSPECTIVES	10.1289/EHP13702		Excluded	Irrelevant to AI adoption	SH.Kim	2024-04-24
1405	Mozafari, M; Law, AJ; Green, JR; Goubran, RA; IEEE	2023	Face Detection in Thermal Images with Improved Spatial Precision and Temporal Stability	Carleton University	10.1109/I2MTC53148.2023.10176080		Excluded	Irrelevant to AI adoption	SH.Kim	2024-04-24
1406	Cen, JX; Nguyen, V; Zeng, SD	2022	GAP FUNCTIONS AND GLOBAL ERROR BOUNDS FOR HISTORY-DEPENDENT VARIATIONAL-HEMIVARIATIONAL INEQUALITIES	JOURNAL OF NONLINEAR AND VARIATIONAL ANALYSIS	10.23952/jnva.6.2022.5.03		Excluded	Irrelevant to AI adoption	SH.Kim	2024-04-24
1407	Dewey, SH	2020	Foucault's toolbox: use of Foucault's writings in LIS journal literature, 1990-2016	JOURNAL OF DOCUMENTATION	10.1108/JD-08-2019-0162		Excluded	Irrelevant to AI adoption	SH.Kim	2024-04-24
1408	Dniestrzanski, P; Lyko, J	2014	Influence of boundary conditions of digressively proportional division on the potential application of proportional rules	Wroclaw University of Economics & Business	10.1016/j.sbspro.2013.12.536		Excluded	Irrelevant to AI adoption	SH.Kim	2024-04-24
1409	Lim, D; Kim, H; Hong, S; Lee, S; Kim, G; Snair, A; Gotwals, L; Gallagher, JC; IEEE	2018	Practically Classifying Unmanned Aerial Vehicles Sound using Convolutional Neural Networks	Chungnam National University	10.1109/IRC.2018.00051		Excluded	Irrelevant to AI adoption	SH.Kim	2024-04-24
1410	Ehrich, JHH; Damm, L; Leiss, U; Guerreiro, AI; Lenton, S	2014	Participation of European children in medicine	PADIATRIE UND PADOLOGIE	10.1007/s00608-014-0169-8		Excluded	Irrelevant to AI adoption	SH.Kim	2024-04-24
1411	Marketou, AI	2015	Economic Emergency and the Loss of Faith in the Greek Constitution: How Does a Constitution Function when it is Dying?	CAMBRIDGE INTERNATIONAL LAW JOURNAL	10.4337/cilj.2015.02.06		Excluded	Irrelevant to AI adoption	SH.Kim	2024-04-24
1412	Dudnikova, TV; Komech, AI; Mauser, NJ	2004	On two-temperature problem for harmonic crystals	JOURNAL OF STATISTICAL PHYSICS	10.1023/B:JOSS.0000012516.89488.20		Excluded	Irrelevant to AI adoption	SH.Kim	2024-04-24
1413	Zhao, Y; Zhang, B; Cao, Y; Rui, YK; Ran, B	2022	Application of Data Fusion Based on Clustering-Neural Network for ETC Gantry Flow Capacity Correction	Southeast University - China			Excluded	Irrelevant to AI adoption	SH.Kim	2024-04-24
1414	Brunello, A; Urgolo, A; Pittino, F; Montvay, A; Montanari, A	2021	Virtual Sensing and Sensors Selection for Efficient Temperature Monitoring in Indoor Environments	SENSORS	10.3390/s21082728		Excluded	Irrelevant to AI adoption	SH.Kim	2024-04-24
1415	Takahashi, Y; Maynard, KR; Tippani, M; Jaffe, AE; Martinowich, K; Kleinman, JE; Weinberger, DR; Hyde, TMM	2021	Single molecule in situ hybridization reveals distinct localizations of schizophrenia risk-related transcripts SNX19 and AS3MT in human brain	MOLECULAR PSYCHIATRY	10.1038/s41380-021-01046-9		Excluded	Irrelevant to AI adoption	SH.Kim	2024-04-24
1416	Haghiri, S; Wichmann, FA; von Luxburg, U	2020	Estimation of perceptual scales using ordinal embedding	JOURNAL OF VISION	10.1167/jov.20.9.14		Excluded	Irrelevant to AI adoption	SH.Kim	2024-04-24
1417	Rummukainen, H; Nurminen, JK	2019	Practical Reinforcement Learning - Experiences in Lot Scheduling Application	VTT Technical Research Center Finland	10.1016/j.ifacol.2019.11.397		Excluded	Irrelevant to AI adoption	SH.Kim	2024-04-24
1418	Li, T; Wei, QL; Wang, FY	2024	Multistep Look-Ahead Policy Iteration for Optimal Control of Discrete-Time Nonlinear Systems With Isoperimetric Constraints	IEEE TRANSACTIONS ON SYSTEMS MAN CYBERNETICS-SYSTEMS	10.1109/TSMC.2023.3327492		Excluded	Irrelevant to AI adoption	SH.Kim	2024-04-24
1419	Mulqueen, J	2005	The flow of water through gravels	IRISH JOURNAL OF AGRICULTURAL AND FOOD RESEARCH			Excluded	Irrelevant to AI adoption	SH.Kim	2024-04-24
1420	Ballantyne, A; Stewart, C	2019	Big Data and Public-Private Partnerships in Healthcare and Research: The Application of an Ethics Framework for Big Data in Health and Research	ASIAN BIOETHICS REVIEW	10.1007/s41649-019-00100-7		Excluded	Irrelevant to AI adoption	SH.Kim	2024-04-24
1421	Xu, GY; Liu, PF; Zhang, HM; IEEE	2019	Landing Path Planning for General Aircraft Based on Legendre Pseudo Spectral Method	Shenyang Aerospace University	10.1109/ccdc.2019.8832895		Excluded	Irrelevant to AI adoption	SH.Kim	2024-04-24
1422	Manzotti, R; Chella, A	2018	Good Old-Fashioned Artificial Consciousness and the Intermediate Level Fallacy	FRONTIERS IN ROBOTICS AND AI	10.3389/frobt.2018.00039		Excluded	Irrelevant to AI adoption	SH.Kim	2024-04-24
1423	Zerbino, P; Aloini, D; Dulmin, R; Mininno, V	2018	Process-mining-enabled audit of information systems: Methodology and an application	EXPERT SYSTEMS WITH APPLICATIONS	10.1016/j.eswa.2018.05.030		Excluded	Irrelevant to AI adoption	SH.Kim	2024-04-24
1424	Arechiga, AP; Michaels, AJ; Black, JT; IEEE	2018	Onboard Image Processing for Small Satellites	Virginia Polytechnic Institute & State University			Excluded	Irrelevant to AI adoption	SH.Kim	2024-04-24
1425	Aytekin, A; Bozkurt, E; Orakçi, E; Uysal, M; Simic, V; Korucuk, S; Pamucar, D	2024	A bipolar neutrosophic combined compromise solution-based hybrid model for identifying blockchain application barriers and Benchmarking consensus algorithms	ENGINEERING APPLICATIONS OF ARTIFICIAL INTELLIGENCE	10.1016/j.engappai.2024.108343		Excluded	Irrelevant to AI adoption	SH.Kim	2024-04-24
1426	Minssen, T; Aboy, M	2021	The Patentability of Computer-Implemented Simulations and Implications for Computer-Implemented Inventions (CIIs)	JOURNAL OF INTELLECTUAL PROPERTY LAW & PRACTICE	10.1093/jiplp/jpab098		Excluded	Irrelevant to AI adoption	SH.Kim	2024-04-24
1427	Adigun, GO; Ajani, YA; Enakrire, RT	2024	The Intelligent Libraries: Innovation for a Sustainable Knowledge System in the Fifth (5th) Industrial Revolution	LIBRI-INTERNATIONAL JOURNAL OF LIBRARIES AND INFORMATION STUDIES	10.1515/libri-2023-0111		Excluded	Irrelevant to AI adoption	SH.Kim	2024-04-24
1428	Wang, YR; Liu, CC; Tao, CY; Law, CK; Yang, B	2024	Efficient combustion kinetic parameter optimization via variational inference	PROCEEDINGS OF THE COMBUSTION INSTITUTE	10.1016/j.proci.2024.105550		Excluded	Irrelevant to AI adoption	SH.Kim	2024-04-24
1429	Porras, MS	2023	NEW TECHNOLOGIES IN THE EMPLOYMENT RELATIONSHIP. AN APPROACH FROM THE FEMININE PERSPECTIVE	REVISTA LATINOAMERICANA DE DERECHO SOCIAL	10.22201/iij.24487899e.2023.37.18543		Excluded	Irrelevant to AI adoption	SH.Kim	2024-04-24
1430	Semmler, Sean; Rose, Zeeve	2017	Artificial Intelligence: Application today and implications tomorrow	Duke L. & Tech. Rev.			Included		SH.Kim	2024-04-24
1431	Kansal, S; Sikri, M; Gupta, A; Sharma, M	2018	A Prospect of Achieving Artificial Neural Networks through FPGA				Excluded	Irrelevant to AI adoption	SH.Kim	2024-04-24
1432	Lo, EC; Cheng, EC	2002	A 3-layer abstraction model to support rapid application development				Excluded	Irrelevant to AI adoption	SH.Kim	2024-04-24
1433	Zhu, Q; Lin, QY; Wang, XL; Li, ZR; IEEE	2017	An Impact-time-control guidance law for cooperative attack of multiple missiles	Harbin Institute of Technology			Excluded	Irrelevant to AI adoption	SH.Kim	2024-04-24
1434	Koumpouros, Y; Kafazis, T	2019	Wearables and mobile technologies in Autism Spectrum Disorder interventions: A systematic literature review	RESEARCH IN AUTISM SPECTRUM DISORDERS	10.1016/j.rasd.2019.05.005		Excluded	Irrelevant to AI adoption	SH.Kim	2024-04-24
1435	Angara, S; Robinson, M	2020	License Plate Character Recognition Using Binarization and Convolutional Neural Networks	University of Texas System	10.1007/978-3-030-17795-9_19		Excluded	Irrelevant to AI adoption	SH.Kim	2024-04-24
1436	Yafasov, AY; Kostrikova, NA	2021	Conceptual approaches to the transition of the Russian fishing industry into the digital economy	MARINE INTELLECTUAL TECHNOLOGIES	10.37220/MIT.2021.51.1.015		Excluded	Irrelevant to AI adoption	SH.Kim	2024-04-24
1437	Guo, CG; Tan, TJ; Ma, LZ; Chang, S; Chen, YD; Zhao, K	2022	Response and Application of Full-Space Numerical Simulation Based on Finite Element Method for Transient Electromagnetic Advanced Detection of Mine Water	SUSTAINABILITY	10.3390/su142215024		Excluded	Irrelevant to AI adoption	SH.Kim	2024-04-24
1438	Bento, FRO; Vassallo, RF; Samatelo, JLA	2022	Anomaly Detection on Public Streets Using Spatial Features and a Bidirectional Sequential Classifier	JOURNAL OF CONTROL AUTOMATION AND ELECTRICAL SYSTEMS	10.1007/s40313-021-00817-7		Excluded	Irrelevant to AI adoption	SH.Kim	2024-04-24
1439	Constantin, DL; Goschin, Z; Iacob, AI	2011	THE ECONOMIC, SOCIAL AND TERRITORIAL COHESION BETWEEN EU'S OBJECTIVES AND NATIONAL REGIONAL POLICIES: A ROMANIAN PERSPECTIVE	TRANSFORMATIONS IN BUSINESS & ECONOMICS			Excluded	Irrelevant to AI adoption	SH.Kim	2024-04-24
1440	Espinoza, JJV	2021	Transhumanism: fantasy or approaching reality?	CUESTIONES POLITICAS	10.46398/cuestpol.3969.00		Excluded	Irrelevant to AI adoption	SH.Kim	2024-04-24
1441	Xie, ZY; Duan, ZZ	2024	Balancing public health and privacy rights: a mixed-methods study on disclosure obligations of people living with HIV to their partners in China	HARM REDUCTION JOURNAL	10.1186/s12954-023-00920-9		Excluded	Irrelevant to AI adoption	SH.Kim	2024-04-24
1442	Ghosh, B; Malioutov, D; Meel, KS	2022	Efficient Learning of Interpretable Classification Rules	JOURNAL OF ARTIFICIAL INTELLIGENCE RESEARCH			Excluded	Irrelevant to AI adoption	SH.Kim	2024-04-24
1443	Pak, HY; Law, AWK; Lin, WS	2022	BENCHMARKING OF HIERARCHICAL BAYESIAN MODEL AGGREGATION, XGBOOST AND OPTIMAL BAND RATIO ANALYSIS (OBRA) MODELS FOR TOTAL SUSPENDED SEDIMENTS RETRIEVAL FROM REMOTE SENSING	Nanyang Technological University	10.3850/IAHR-39WC2521716X20221294		Excluded	Irrelevant to AI adoption	SH.Kim	2024-04-24
1444	Alama, J; Kohlhase, M; Mamane, L; Naumowicz, A; Rudnicki, P; Urban, J	2011	Licensing the Mizar Mathematical Library	Universidade Nova de Lisboa			Excluded	Irrelevant to AI adoption	SH.Kim	2024-04-24
1445	Wilks, Y; Catizone, R	2000	Can we make Information Extraction more adaptive?	University of Sheffield			Excluded	Irrelevant to AI adoption	SH.Kim	2024-04-24
1446	Guo, XJ; Sun, W; Li, ZF; Ren, LC; Northeastern Univ, China	2010	The Flight Control Design of Mini Unmanned Helicopter on Sliding Mode Control	China University of Mining & Technology	10.1109/CCDC.2010.5498612		Excluded	Irrelevant to AI adoption	SH.Kim	2024-04-24
1447	Gatti, A; Mascardi, V	2022	Towards VEsNA, a Framework for Managing Virtual Environments via Natural Language Agents	University of Genoa	10.4204/EPTCS.362.8		Excluded	Irrelevant to AI adoption	SH.Kim	2024-04-24
1448	Xu, L; Gholami, S; McCarthy, S; Dilkina, B; Plumptre, A; Tambe, M; Singh, R; Nsubuga, M; Mabonga, J; Driciru, M; Wanyama, F; Rwetsiba, A; Okello, T; Enyel, E; IEEE	2020	Stay Ahead of Poachers: Illegal Wildlife Poaching Prediction and Patrol Planning Under Uncertainty with Field Test Evaluations (Short Version)	Harvard University	10.1109/ICDE48307.2020.00198		Excluded	Irrelevant to AI adoption	SH.Kim	2024-04-24
1449	Bukovsky, I	2021	Deterministic behavior of temperature field in turboprop engine via shallow neural networks	NEURAL COMPUTING & APPLICATIONS	10.1007/s00521-021-06013-7		Excluded	Irrelevant to AI adoption	SH.Kim	2024-04-24
1450	Ordonez, JG; Nadales, JM; Limon, D; Gordillo, F; IEEE	2021	Data-Driven Multirate Predictive Control of Power Inverters based on Kinky Inference	University of Sevilla	10.1109/CDC45484.2021.9682886		Excluded	Irrelevant to AI adoption	SH.Kim	2024-04-24
1451	Dzuba, S	2018	INFORMATION LIMITATIONS ON FIRM GROWTH	Irkutsk National Research Technical University (INRTU)	10.15405/epsbs.2018.12.42		Excluded	Irrelevant to AI adoption	SH.Kim	2024-04-24
1452	Nagpal, S; Singh, M; Jain, A; Singh, R; Vatsa, M; Noore, A; IEEE	2017	On Matching Skulls to Digital Face Images: A Preliminary Approach	Indraprastha Institute of Information Technology Delhi			Excluded	Irrelevant to AI adoption	SH.Kim	2024-04-24
1453	Johansson, J; Thomsen, M; Åkesson, M	2023	Public value creation and robotic process automation: normative, descriptive and prescriptive issues in municipal administration	TRANSFORMING GOVERNMENT- PEOPLE PROCESS AND POLICY	10.1108/TG-11-2021-0193		Excluded	Irrelevant to AI adoption	SH.Kim	2024-04-24
1454	Xafis, V; Schaefer, GO; Labude, MK; Brassington, I; Ballantyne, A; Lim, HY; Lipworth, W; Lysaght, T; Stewart, C; Sun, S; Laurie, GT; Tai, ES	2019	An Ethics Framework for Big Data in Health and Research	ASIAN BIOETHICS REVIEW	10.1007/s41649-019-00099-x		Excluded	Irrelevant to AI adoption	SH.Kim	2024-04-24
1455	He, W; Kang, FS; Kong, LH; Feng, YH; Cheng, GQ; Sun, CY	2022	Vibration Control of a Constrained Two-Link Flexible Robotic Manipulator With Fixed-Time Convergence	IEEE TRANSACTIONS ON CYBERNETICS	10.1109/TCYB.2021.3064865		Excluded	Irrelevant to AI adoption	SH.Kim	2024-04-24
1456	Sadek, IMMA; Ilyas, M	2021	Securing IoT Devices using Blockchain Concept	Altinbas University	10.1109/ICEET53442.2021.9659792		Excluded	Irrelevant to AI adoption	SH.Kim	2024-04-24
1457	Shen, ZS; Jing, SY; Heng, YY; Yao, YF; Tu, KN; Liu, YX	2023	Electromigration in three-dimensional integrated circuits	APPLIED PHYSICS REVIEWS	10.1063/5.0139658		Excluded	Irrelevant to AI adoption	SH.Kim	2024-04-24
1458	Zhao, TX; Dai, EY; Shu, K; Wang, SH; ASSOC COMP MACHINERY	2022	Towards Fair Classifiers Without Sensitive Attributes: Exploring Biases in Related Features	Pennsylvania Commonwealth System of Higher Education (PCSHE)	10.1145/3488560.3498493		Excluded	Irrelevant to AI adoption	SH.Kim	2024-04-24
1459	Chaouali, W; Souiden, N; Aloui, N; Mouelhi, NB; Woodside, AG; Abdelaziz, FB	2024	Roles of barriers and gender in explaining consumers' chatbot resistance in banking: a fuzzy approach	INTERNATIONAL JOURNAL OF BANK MARKETING	10.1108/IJBM-03-2023-0153		Excluded	Irrelevant to AI adoption	SH.Kim	2024-04-24
1460	Shimizu, K	2023	Near-Infrared Transillumination for Macroscopic Functional Imaging of Animal Bodies	BIOLOGY-BASEL	10.3390/biology12111362		Excluded	Irrelevant to AI adoption	SH.Kim	2024-04-24
1461	Wu, F; Huang, SH; Cheng, LJ	2022	Analyzing the Application of Multimedia Technology Assisted English Grammar Teaching in Colleges	SCIENTIFIC PROGRAMMING	10.1155/2022/4422754		Excluded	Irrelevant to AI adoption	SH.Kim	2024-04-24
1462	Yong, J; Wang, YP; Lei, XM; IOP	2020	TRIZ Innovative Method for Eliminating Fissures in 3D Panorama Image Stitching	Lanzhou Jiaotong University	10.1088/1755-1315/440/3/032017		Excluded	Irrelevant to AI adoption	SH.Kim	2024-04-24
1463	Lamison-White, E	2004	Linux Xbox application				Excluded	Irrelevant to AI adoption	SH.Kim	2024-04-24
1464	Cao, L; Chen, CW; Guo, YA; Du, KN	2023	Sketch face recognition based on domain adaptation scaled entropy meta-network	MEASUREMENT & CONTROL	10.1177/00202940221097979		Excluded	Irrelevant to AI adoption	SH.Kim	2024-04-24
1465	McKeown, A; Mourby, M; Harrison, P; Walker, S; Sheehan, M; Singh, I	2021	Ethical Issues in Consent for the Reuse of Data in Health Data Platforms	SCIENCE AND ENGINEERING ETHICS	10.1007/s11948-021-00282-0		Excluded	Irrelevant to AI adoption	SH.Kim	2024-04-24
1466	Kao, DY; Lu, FY; Tsai, FC; IEEE	2020	Tool Mark Identification of Skype Traffic		10.23919/icact48636.2020.9061405		Excluded	Irrelevant to AI adoption	SH.Kim	2024-04-24
1467	Tine, BP; Yalamanchili, S; Kim, H	2020	Tango: An Optimizing Compiler for Just-In-Time RTL Simulation	University System of Georgia			Excluded	Irrelevant to AI adoption	SH.Kim	2024-04-24
1468	Li, C; Yang, DL; Sun, LF	2022	Research progress of neuromorphic devices based on two-dimensional layered materials	ACTA PHYSICA SINICA	10.7498/aps.71.20221424		Excluded	Irrelevant to AI adoption	SH.Kim	2024-04-24
1469	Narayanan, TV; IEEE	2019	SYSTEM CO-DESIGN INCLUSIVE OF CONNECTIVITY FOR 3DIC AND WAFER-LEVEL PACKAGING		10.23919/iwlpc.2019.8913984		Excluded	Irrelevant to AI adoption	SH.Kim	2024-04-24
1470	Karim, MR; Jiao, J; Döhmen, T; Cochez, M; Beyan, O; Rebholz-Schuhmann, D; Decker, S	2021	DeepKneeExplainer: Explainable Knee Osteoarthritis Diagnosis From Radiographs and Magnetic Resonance Imaging	IEEE ACCESS	10.1109/ACCESS.2021.3062493		Excluded	Irrelevant to AI adoption	SH.Kim	2024-04-24
1471	Ball, P; Price, M; Louis, TA	2019	Using Statistics to Assess Lethal Violence in Civil and Inter-State War	ANNUAL REVIEW OF STATISTICS AND ITS APPLICATION, VOL 6			Excluded	Irrelevant to AI adoption	SH.Kim	2024-04-24
1472	Fowler, KA; Jack, SPD; Lyons, BH; Betz, CJ; Petrosky, E	2018	Surveillance for Violent Deaths - National Violent Death Reporting System, 18 States, 2014	MMWR SURVEILLANCE SUMMARIES			Excluded	Irrelevant to AI adoption	SH.Kim	2024-04-24
1473	He, YP; Zhang, Y; Yao, YY; He, YL; Sheng, XZ	2023	Review on the Prediction and Control of Structural Vibration and Noise in Buildings Caused by Rail Transit	BUILDINGS	10.3390/buildings13092310		Excluded	Irrelevant to AI adoption	SH.Kim	2024-04-24
1474	Shen, JK; Wei, S; Guo, JY; Xu, SS; Li, MX; Wang, DJ; Liu, L	2024	Evolutionary trend analysis of the pharmaceutical management research field from the perspective of mapping the knowledge domain	FRONTIERS IN HEALTH SERVICES	10.3389/frhs.2024.1384364		Excluded	Irrelevant to AI adoption	SH.Kim	2024-04-24
1475	Carrassi, A; Weber, RJT; Guemas, V; Doblas-Reyes, FJ; Asif, M; Volpi, D	2014	Full-field and anomaly initialization using a low-order climate model: a comparison and proposals for advanced formulations	NONLINEAR PROCESSES IN GEOPHYSICS	10.5194/npg-21-521-2014		Excluded	Irrelevant to AI adoption	SH.Kim	2024-04-24
1476	Ye, J; Collinger, JL; Wehbe, L; Gaunt, R	2023	Neural Data Transformer 2: Multi-context Pretraining for Neural Spiking Activity	Pennsylvania Commonwealth System of Higher Education (PCSHE)			Excluded	Irrelevant to AI adoption	SH.Kim	2024-04-24
1477	Feng, YJ; Liu, Y; Batty, M	2016	Modeling urban growth with GIS based cellular automata and least squares SVM rules: a case study in Qingpu-Songjiang area of Shanghai, China	STOCHASTIC ENVIRONMENTAL RESEARCH AND RISK ASSESSMENT	10.1007/s00477-015-1128-z		Excluded	Irrelevant to AI adoption	SH.Kim	2024-04-24
1478	Liu, F; Chen, S; Jiang, CP; Xiao, WD	2019	Mixed Iterative Adaptive Dynamic Programming Based Sensor Scheduling for Target Tracking in Energy Harvesting Wireless Sensor Networks	University of Science & Technology Beijing	10.1007/978-981-13-7986-4_44		Excluded	Irrelevant to AI adoption	SH.Kim	2024-04-24
1479	Liang, J; Yang, HT; Gao, JJ; Yue, CT; Ge, SL; Qu, BY	2019	MOPSO-Based CNN for Keyword Selection on Google Ads	IEEE ACCESS	10.1109/ACCESS.2019.2937339		Excluded	Irrelevant to AI adoption	SH.Kim	2024-04-24
1480	Gan, W; Chen, XQ; Wang, W; Chen, L; Wu, JX; Wang, X; He, X; Wu, F	2022	Multi-device Continuous Authentication Mechanism Based on Homomorphic Encryption and SVM Algorithm	State Grid Corporation of China	10.1007/978-3-031-06791-4_49		Excluded	Irrelevant to AI adoption	SH.Kim	2024-04-24
1481	Zhai, JC; Hao, Z; Yao, MH; IEEE	2018	Improved Teaching-Learning-Based Optimization Algorithm and Its Application for Fast Control Switched Systems	Bohai University			Excluded	Irrelevant to AI adoption	SH.Kim	2024-04-24
1482	Kitto, K; Knight, S	2019	Practical ethics for building learning analytics	BRITISH JOURNAL OF EDUCATIONAL TECHNOLOGY	10.1111/bjet.12868		Excluded	Irrelevant to AI adoption	SH.Kim	2024-04-24
1483	Tian, C; Ni, SB; Wang, ZL; Zhang, Y	2022	Application of Grey Wolf Optimization Algorithm in Tuning Controller Parameters of Hypersonic Vehicle				Excluded	Irrelevant to AI adoption	SH.Kim	2024-04-24
1484	Tzamtzi, MP; Koumboulis, FN	2007	A metaheuristic controller for cooperative manipulators		10.1109/ICTAI.2007.130		Excluded	Irrelevant to AI adoption	SH.Kim	2024-04-24
1485	Wang, D; Zhao, MM; Ha, MM; Qiao, JF	2021	Discounted near-optimal regulation of constrained nonlinear systems via generalized value iteration	INTERNATIONAL JOURNAL OF ROBUST AND NONLINEAR CONTROL	10.1002/rnc.5729		Excluded	Irrelevant to AI adoption	SH.Kim	2024-04-24
1486	Loghis, EC; Xiros, NI; AMER SOC MECHANICAL ENGINEERS	2023	SWARM DISTRIBUTED INTELLIGENCE AND CONTROL FOR AUTONOMOUS WATERCRAFT	National Technical University of Athens			Excluded	Irrelevant to AI adoption	SH.Kim	2024-04-24
1487	Luis, FMJ; Zulima, FM; Denys, B	2019	The uncertainty analysis in linear and nonlinear regression revisited: application to concrete strength estimation	INVERSE PROBLEMS IN SCIENCE AND ENGINEERING	10.1080/17415977.2018.1553969		Excluded	Irrelevant to AI adoption	SH.Kim	2024-04-24
1488	Gan, CQ; Zheng, JH; Zhu, QY; Kumar, D; Struc, V	2024	A graph neural network with context filtering and feature correction for conversational emotion recognition	INFORMATION SCIENCES	10.1016/j.ins.2023.120017		Excluded	Irrelevant to AI adoption	SH.Kim	2024-04-24
1489	Deng, TT; Liu, XT; Zhang, YW; Naghdi, S	2022	Erythrocytes number in healthy individuals and anaemia laminar blood flow in the Ulnar vein in both men and women: The analysis of multi-phase heat transfer for medical application	ALEXANDRIA ENGINEERING JOURNAL	10.1016/j.aej.2022.03.017		Excluded	Irrelevant to AI adoption	SH.Kim	2024-04-24
1490	Zola, F; Bruse, JL; Barrio, XE; Galar, M; Urrutia, RO; IEEE	2020	Generative Adversarial Networks for Bitcoin Data Augmentation	Universidad Publica de Navarra	10.1109/brains49436.2020.9223269		Excluded	Irrelevant to AI adoption	SH.Kim	2024-04-24
1491	Bajaj, N; Rajwadi, M; Constance, TG; Wall, J; Moniri, M; Laird, T; Woodruff, C; Laird, J; Glackin, C; Cannings, N	2023	Deception detection in conversations using the proximity of linguistic markers	KNOWLEDGE-BASED SYSTEMS	10.1016/j.knosys.2023.110422		Excluded	Irrelevant to AI adoption	SH.Kim	2024-04-24
1492	Yan, W; Dong, CQ; Xiang, YZ; Jiang, S; Leber, A; Loke, G; Xu, WX; Hou, C; Zhou, SF; Chen, M; Hu, R; Shum, PP; Wei, L; Jia, XT; Sorin, F; Tao, XM; Tao, GM	2020	Thermally drawn advanced functional fibers: New frontier of flexible electronics	MATERIALS TODAY	10.1016/j.mattod.2019.11.006		Excluded	Irrelevant to AI adoption	SH.Kim	2024-04-24
1493	Ito, RC; Von Zuben, FJ; IEEE	2023	OFA2: A Multi-Objective Perspective for the Once-for-All Neural Architecture Search	Universidade Estadual de Campinas	10.1109/IJCNN54540.2023.10191589		Excluded	Irrelevant to AI adoption	SH.Kim	2024-04-24
1494	Cheng, KF; Xu, JS; Zhang, L; Xu, CX; Cui, XT	2022	Fault Detection Method for Wi-Fi-Based Smart Home Devices	WIRELESS COMMUNICATIONS & MOBILE COMPUTING	10.1155/2022/4328307		Excluded	Irrelevant to AI adoption	SH.Kim	2024-04-24
1495	Ataria, J; Mark-Shadbolt, M; Mead, AT; Prime, K; Doherty, J; Waiwai, J; Ashby, T; Lambert, S; Garner, GO	2018	Whakamanahia Te mtauranga o te Maori: empowering Maori knowledge to support Aotearoa's aquatic biological heritage	NEW ZEALAND JOURNAL OF MARINE AND FRESHWATER RESEARCH	10.1080/00288330.2018.1517097		Excluded	Irrelevant to AI adoption	SH.Kim	2024-04-24
1496	Kumar, P; Zhu, KC; Gao, X; Wang, SD; Lanza, M; Thakur, CS	2022	Hybrid architecture based on two-dimensional memristor crossbar array and CMOS integrated circuit for edge computing	NPJ 2D MATERIALS AND APPLICATIONS	10.1038/s41699-021-00284-3		Excluded	Irrelevant to AI adoption	SH.Kim	2024-04-24
1497	Bar-Gill, O; Sunstein, CR; Talgam-Cohen, I	2023	Algorithmic Harm in Consumer Markets	JOURNAL OF LEGAL ANALYSIS	10.1093/jla/laad003		Excluded	Irrelevant to AI adoption	SH.Kim	2024-04-24
1498	Nicodemus, KK; Law, AJ; Radulescu, E; Luna, A; Kolachana, B; Vakkalanka, R; Rujescu, D; Giegling, I; Straub, RE; McGee, K; Gold, B; Dean, M; Muglia, P; Callicott, JH; Tan, HY; Weinberger, DR	2010	Biological Validation of Increased Schizophrenia Risk With NRG1, ERBB4, and AKT1 Epistasis via Functional Neuroimaging in Healthy Controls	ARCHIVES OF GENERAL PSYCHIATRY	10.1001/archgenpsychiatry.2010.117		Excluded	Irrelevant to AI adoption	SH.Kim	2024-04-24
1499	Li, J; Zhang, Q	2018	Thermodynamic Principle-Based Hydrogen Partial Pressure Correction for Optimization of Refinery Hydrogen Networks	PROCESS INTEGRATION AND OPTIMIZATION FOR SUSTAINABILITY	10.1007/s41660-018-0035-4		Excluded	Irrelevant to AI adoption	SH.Kim	2024-04-24
1500	Yan, L; Guo, MS; Zhang, Y; Yu, L; Wu, JM; Tang, Y; Ai, W; Zhu, FD; Law, BYK; Chen, Q; Yu, CL; Wong, VKW; Li, H; Li, M; Zhou, XG; Qin, DL; Wu, AG	2022	Dietary Plant Polyphenols as the Potential Drugs in Neurodegenerative Diseases: Current Evidence, Advances, and Opportunities	OXIDATIVE MEDICINE AND CELLULAR LONGEVITY	10.1155/2022/5288698		Excluded	Irrelevant to AI adoption	SH.Kim	2024-04-24
1501	Mate, S; Bhartiya, S; Nataraj, PSV	2020	Multiparametric Nonlinear MPC: A region free approach	Indian Institute of Technology System (IIT System)	10.1016/j.ifacol.2020.12.548		Excluded	Irrelevant to AI adoption	SH.Kim	2024-04-24
1502	Lotzmann, U; Möhring, M; Troitzsch, KG	2013	Simulating the emergence of norms in different scenarios	ARTIFICIAL INTELLIGENCE AND LAW	10.1007/s10506-012-9130-y		Excluded	Irrelevant to AI adoption	SH.Kim	2024-04-24
1503	Chiarcos, C; Pagé-Perron, É; Khait, I; Schenk, N; Reckling, L; Declerck, T	2018	Towards a Linked Open Data Edition of Sumerian Corpora	Goethe University Frankfurt			Excluded	Irrelevant to AI adoption	SH.Kim	2024-04-24
1504	Mery, D; Kaminetzky, A; Golborne, L; Figueroa, S; Saavedra, D	2022	Target Detection by Target Simulation in X-ray Testing	JOURNAL OF NONDESTRUCTIVE EVALUATION	10.1007/s10921-022-00851-8		Excluded	Irrelevant to AI adoption	SH.Kim	2024-04-24
1505	Kammogne, AST; Kountchou, MN; Kengne, R; Azar, AT; Fotsin, HB; Ouagni, STM	2020	Polynomial robust observer implementation based passive synchronization of nonlinear fractional-order systems with structural disturbances	FRONTIERS OF INFORMATION TECHNOLOGY & ELECTRONIC ENGINEERING	10.1631/FITEE.1900430		Excluded	Irrelevant to AI adoption	SH.Kim	2024-04-24
1506	Liu, K; Geng, XY; Liu, XY	2022	The application of network agenda setting model during the COVID-19 pandemic based on latent dirichlet allocation topic modeling	FRONTIERS IN PSYCHOLOGY	10.3389/fpsyg.2022.954576		Excluded	Irrelevant to AI adoption	SH.Kim	2024-04-24
1507	Gao, LZ; Zhang, X; Lin, S; Wang, N; Guo, GD	2022	Authenticated Multiparty Quantum Key Agreement for Optical-Ring Quantum Communication Networks	FRONTIERS IN PHYSICS	10.3389/fphy.2022.962781		Excluded	Irrelevant to AI adoption	SH.Kim	2024-04-24
1508	Fischer, MT; Seebacher, D; Sevastjanova, R; Keim, DA; El-Assady, M	2021	CommAID: Visual Analytics for Communication Analysis through Interactive Dynamics Modeling	COMPUTER GRAPHICS FORUM	10.1111/cgf.14286		Excluded	Irrelevant to AI adoption	SH.Kim	2024-04-24
1509	Guo, J; Wang, A; Wang, Z; Zhao, HB; Cao, LK; Song, XJ; Shen, ZY; Hu, ED; IEEE	2018	Research on Harmonic Characteristics and Harmonic Counteraction Problem of EV Charging Station				Excluded	Irrelevant to AI adoption	SH.Kim	2024-04-24
1510	Yang, HM; Li, YX; Zhou, FX; Zhang, J; Dong, SP	2006	Application of artificial neural networks in oil and gas multiphase metering	China University of Petroleum	10.1117/12.717598		Excluded	Irrelevant to AI adoption	SH.Kim	2024-04-24
1511	Legg, Michael; Bell, Felicity	2019	Artificial Intelligence and the legal profession: Becoming the AI-enhanced lawyer	U. Tas. L. Rev.		https://heinonline.org/hol-cgi-bin/get_pdf.cgi?handle=hein.journals/utasman38&section=20	Included		SH.Kim	2024-04-24
1512	Li, JT; Yap, MH; Cheng, WH; See, J; Hong, XP; Li, XB; Wang, SJ	2022	FME '22: 2ndWorkshop on Facial Micro-Expression: Advanced Techniques for Multi-Modal Facial Expression Analysis	Manchester Metropolitan University	10.1145/3503161.3554777		Excluded	Irrelevant to AI adoption	SH.Kim	2024-04-24
1513	Ashby, M	2020	Ethical Regulators and Super-Ethical Systems	SYSTEMS	10.3390/systems8040053		Excluded	Irrelevant to AI adoption	SH.Kim	2024-04-24
1514	Davison, AK; Li, JT; Yap, MH; See, J; Cheng, WH; Li, XB; Hong, XP; Wang, SJ; ACM	2023	FME '23: 3rd Facial Micro-Expression Workshop	Manchester Metropolitan University	10.1145/3581783.3610948		Excluded	Irrelevant to AI adoption	SH.Kim	2024-04-24
1515	Spezialetti, R; Salti, S; Di Stefano, L	2019	Performance Evaluation of Learned 3D Features		10.1007/978-3-030-30642-7_47		Excluded	Irrelevant to AI adoption	SH.Kim	2024-04-24
1516	Liubcuk, V; Radziukynas, V; Kairaitis, G; Naujokaitis, D	2023	Power Quality Monitors Displacement Based on Voltage Sags Propagation Mechanism and Grid Reliability Indexes	APPLIED SCIENCES-BASEL	10.3390/app132111778		Excluded	Irrelevant to AI adoption	SH.Kim	2024-04-24
1517	Lima, GS; Trimpe, S; Bessa, WM	2020	Sliding Mode Control with Gaussian Process Regression for Underwater Robots	JOURNAL OF INTELLIGENT & ROBOTIC SYSTEMS	10.1007/s10846-019-01128-5		Excluded	Irrelevant to AI adoption	SH.Kim	2024-04-24
1518	Chevyrev, I; Oberhauser, H	2022	Signature Moments to Characterize Laws of Stochastic Processes	JOURNAL OF MACHINE LEARNING RESEARCH			Excluded	Irrelevant to AI adoption	SH.Kim	2024-04-24
1519	Purnomo, SW; Limanto, S; Widiasri, M	2017	Computer Utilization as a Balanced Opponent in Dam-Dam-An	Universitas Surabaya (UBAYA)	10.1166/asl.2017.10538		Excluded	Irrelevant to AI adoption	SH.Kim	2024-04-24
1520	Liu, P; Chen, AY; Huang, YN; Han, JY; Lai, JS; Kang, SC; Wu, TH; Wen, MC; Tsai, MH	2014	A review of rotorcraft Unmanned Aerial Vehicle (UAV) developments and applications in civil engineering	SMART STRUCTURES AND SYSTEMS	10.12989/sss.2014.13.6.1065		Excluded	Irrelevant to AI adoption	SH.Kim	2024-04-24
1521	Piao, MN; Wang, Y; Sun, MW; Zhang, XH; Chen, ZQ; Yan, YY	2021	Fixed-Time-Convergent Generalized Extended State Observer Based Motor Control Subject to Multiple Disturbances	IEEE TRANSACTIONS ON INDUSTRIAL INFORMATICS	10.1109/TII.2021.3059774		Excluded	Irrelevant to AI adoption	SH.Kim	2024-04-24
1522	Sadeghian, AH; Nezamabadi-pour, H; IEEE	2015	Document Clustering Using Gravitational Ensemble Clustering	Shahid Bahonar University of Kerman (SBUK)			Excluded	Irrelevant to AI adoption	SH.Kim	2024-04-24
1523	Elvira, AI; Nasution, L	2019	Measures to Prevent Environmental Corruption Crimes	JURNAL CITA HUKUM-INDONESIAN LAW JOURNAL	10.15408/jch.v7i3.13630		Excluded	Irrelevant to AI adoption	SH.Kim	2024-04-24
1524	Hall, A; Liu, X; Murphy, D; IEEE	2021	Integrating Andragogy Theory into a Multidisciplinary Curriculum to Achieve a Connected Program for a Doctorate in Cybersecurity	Marymount University	10.1109/FIE49875.2021.9637127		Excluded	Irrelevant to AI adoption	SH.Kim	2024-04-24
1525	Fitter, S; Bradey, AL; Kok, CH; Noll, JE; Wilczek, VJ; Venn, NC; Law, T; Paisitkriangkrai, S; Story, C; Saunders, L; Dalla Pozza, L; Marshall, GM; White, DL; Sutton, R; Zannettino, ACW; Revesz, T	2021	CKLF and IL1B transcript levels at diagnosis are predictive of relapse in children with pre-B-cell acute lymphoblastic leukaemia	BRITISH JOURNAL OF HAEMATOLOGY	10.1111/bjh.17161		Excluded	Irrelevant to AI adoption	SH.Kim	2024-04-24
1526	Neri, P; Labe, RP	2018	Introduction: 2017 Daniel H. Wagner Prize for Excellence in Operations Research Practice	INTERFACES	10.1287/inte.2018.0960		Excluded	Irrelevant to AI adoption	SH.Kim	2024-04-24
1527	Manuylenko, VV; Borlakova, AI; Milenkov, AV; Bigday, OB; Drannikova, EA; Lisitskaya, TS	2021	Development and Validation of a Model for Assessing Potential Strategic Innovation Risk in Banks Based on Data Mining-Monte-Carlo in the "Open Innovation" System	RISKS	10.3390/risks9060118		Excluded	Irrelevant to AI adoption	SH.Kim	2024-04-24
1528	Fernández-Castelló, AI; Valle-Pérez, P; Pagonessa-Damonte, ML; Blazquez-Muñoz, M; Tomás, JF	2018	An experience in integrated management of clinical risks	JOURNAL OF HEALTHCARE QUALITY RESEARCH	10.1016/j.jhqr.2018.09.002		Excluded	Irrelevant to AI adoption	SH.Kim	2024-04-24
1529	Nadales, JM; Manzano, JM; Barriga, A; Limon, D	2022	Efficient FPGA Parallelization of Lipschitz Interpolation for Real-Time Decision-Making	IEEE TRANSACTIONS ON CONTROL SYSTEMS TECHNOLOGY	10.1109/TCST.2021.3136616		Excluded	Irrelevant to AI adoption	SH.Kim	2024-04-24
1530	Wu, P; Yu, GY; Yu, QQ; Wang, PQ; Han, YM; Ma, B	2024	An adaptive few-shot fault diagnosis method based on virtual samples generated by fault characteristics of rotating machines	ENGINEERING APPLICATIONS OF ARTIFICIAL INTELLIGENCE	10.1016/j.engappai.2024.109017		Excluded	Irrelevant to AI adoption	SH.Kim	2024-04-24
1531	Reyes, J; Morales-Esteban, A; Martínez-Alvarez, F	2013	Neural networks to predict earthquakes in Chile	APPLIED SOFT COMPUTING	10.1016/j.asoc.2012.10.014		Excluded	Irrelevant to AI adoption	SH.Kim	2024-04-24
1532	Boyer, C; Geissbuhler, A	2005	A Decade Devoted to Improving Online Health Information Quality				Excluded	Irrelevant to AI adoption	SH.Kim	2024-04-24
[truncated: 1,530 more rows]
