# Supplementary material for: Prioritizing challenges in AI adoption for the legal domain: A systematic review and expert-driven AHP analysis
Source: PLoS One. 2025 Jun 24;20(6):e0326028. doi: 10.1371/journal.pone.0326028 (PMC12186909; doi:10.1371/journal.pone.0326028)
Supplement: S3 File — Raw expert judgment data from the AHP analysis, including pairwise comparisons. (XLSX) [file pone.0326028.s003.xlsx]

## Sheet: Expert 1
Expert 1
Challenge	Liability	Regulation	Domain knowledge	Intellectual property	Complexity and technical expertise	Security	Data quality	Public acceptance	Bias and discrimination	Transparency	Privacy
Liability	1	0.2	1	0.2	1	0.142857	3	0.2	0.333333	0.333333	0.142857
Regulation	5	1	7	1	5	1	7	3	5	3	0.333333
Domain knowledge	1	0.142857	1	0.2	0.333333	0.142857	1	0.2	0.333333	0.2	0.142857
Intellectual property	5	1	5	1	5	0.333333	7	1	3	3	0.333333
Complexity and technical expertise	1	0.2	3	0.2	1	0.2	3	0.333333	1	0.333333	0.142857
Security	7	1	7	3	5	1	7	3	5	5	1
Data quality	0.333333	0.142857	1	0.142857	0.333333	0.142857	1	0.2	0.2	0.2	0.111111
Public acceptance	5	0.333333	5	1	3	0.333333	5	1	3	1	0.2
Bias and discrimination	3	0.2	3	0.333333	1	0.2	5	0.333333	1	1	0.2
Transparency	3	0.333333	5	0.333333	3	0.2	5	1	1	1	0.2
Privacy	7	3	7	3	7	1	9	5	5	5	1
Challenge	Weight
Liability	0.151071
Regulation	0.0254557
Domain knowledge	0.199925
Intellectual property	0.0333767
Complexity and technical expertise	0.113995
Security	0.0193278
Data quality	0.248675
Public acceptance	0.0465952
Bias and discrimination	0.0833326
Transparency	0.0621454
Privacy	0.0161001
SUM	1
C.I.	0.06463
C.R.	0.0428014

## Sheet: Expert 2
Expert 2
Challenge	Liability	Regulation	Domain knowledge	Intellectual property	Complexity and technical expertise	Security	Data quality	Public acceptance	Bias and discrimination	Transparency	Privacy
Liability	1	1	0.142857	0.2	0.142857	0.2	1	0.2	0.142857	0.333333	0.333333
Regulation	1	1	0.142857	0.2	0.142857	0.2	0.333333	0.142857	0.111111	0.2	0.333333
Domain knowledge	7	7	1	3	1	3	5	1	0.333333	5	5
Intellectual property	5	5	0.333333	1	0.333333	1	5	1	0.2	3	3
Complexity and technical expertise	7	7	1	3	1	5	7	3	1	5	5
Security	5	5	0.333333	1	0.2	1	3	0.333333	0.2	1	3
Data quality	1	3	0.2	0.2	0.142857	0.333333	1	0.2	0.142857	0.333333	1
Public acceptance	5	7	1	1	0.333333	3	5	1	0.333333	3	5
Bias and discrimination	7	9	3	5	1	5	7	3	1	5	7
Transparency	3	5	0.2	0.333333	0.2	1	3	0.333333	0.2	1	1
Privacy	3	3	0.2	0.333333	0.2	0.333333	1	0.2	0.142857	1	1
Challenge	Weight
Liability	0.199925
Regulation	0.248675
Domain knowledge	0.0254557
Intellectual property	0.0465952
Complexity and technical expertise	0.0193278
Security	0.0621454
Data quality	0.151071
Public acceptance	0.0333767
Bias and discrimination	0.0161001
Transparency	0.0833326
Privacy	0.113995
SUM	1
C.I.	0.0646499
C.R.	0.0428145

## Sheet: Expert 3
Expert 3
Challenge	Liability	Regulation	Domain knowledge	Intellectual property	Complexity and technical expertise	Security	Data quality	Public acceptance	Bias and discrimination	Transparency	Privacy
Liability	1	1	0.2	0.142857	0.333333	0.111111	0.142857	0.333333	0.2	0.2	0.142857
Regulation	1	1	0.2	0.142857	1	0.142857	0.2	0.333333	0.333333	0.2	0.142857
Domain knowledge	5	5	1	0.333333	5	0.2	1	3	3	1	0.333333
Intellectual property	7	7	3	1	7	1	3	5	5	5	1
Complexity and technical expertise	3	1	0.2	0.142857	1	0.142857	0.2	1	0.333333	0.333333	0.2
Security	9	7	5	1	7	1	3	7	5	5	3
Data quality	7	5	1	0.333333	5	0.333333	1	5	3	3	1
Public acceptance	3	3	0.333333	0.2	1	0.142857	0.2	1	1	0.333333	0.2
Bias and discrimination	5	3	0.333333	0.2	3	0.2	0.333333	1	1	1	0.2
Transparency	5	5	1	0.2	3	0.2	0.333333	3	1	1	0.333333
Privacy	7	7	3	1	5	0.333333	1	5	5	3	1
Challenge	Weight
Liability	0.248675
Regulation	0.199925
Domain knowledge	0.0465952
Intellectual property	0.0193278
Complexity and technical expertise	0.151071
Security	0.0161001
Data quality	0.0333767
Public acceptance	0.113995
Bias and discrimination	0.0833326
Transparency	0.0621454
Privacy	0.0254557
SUM	1
C.I.	0.0646592
C.R.	0.0428206

## Sheet: Expert 4
Expert 4
Challenge	Liability	Regulation	Domain knowledge	Intellectual property	Complexity and technical expertise	Security	Data quality	Public acceptance	Bias and discrimination	Transparency	Privacy
Liability	1	0.333333	0.111111	0.142857	0.2	0.2	0.333333	1	0.2	0.142857	0.142857
Regulation	3	1	0.142857	0.2	0.333333	1	1	3	0.333333	0.2	0.2
Domain knowledge	9	7	1	1	5	5	7	7	5	3	3
Intellectual property	7	5	1	1	5	5	7	7	3	3	1
Complexity and technical expertise	5	3	0.2	0.2	1	1	3	5	1	0.333333	0.333333
Security	5	1	0.2	0.2	1	1	3	3	0.333333	0.333333	0.2
Data quality	3	1	0.142857	0.142857	0.333333	0.333333	1	1	0.2	0.2	0.2
Public acceptance	1	0.333333	0.142857	0.142857	0.2	0.333333	1	1	0.2	0.2	0.142857
Bias and discrimination	5	3	0.2	0.333333	1	3	5	5	1	1	0.333333
Transparency	7	5	0.333333	0.333333	3	3	5	5	1	1	1
Privacy	7	5	0.333333	1	3	5	5	7	3	1	1
Challenge	Weight
Liability	0.248675
Regulation	0.113995
Domain knowledge	0.0161001
Intellectual property	0.0193278
Complexity and technical expertise	0.0621454
Security	0.0833326
Data quality	0.151071
Public acceptance	0.199925
Bias and discrimination	0.0465952
Transparency	0.0333767
Privacy	0.0254557
SUM	1
C.I.	0.0646592
C.R.	0.0428206

## Sheet: Expert 5
Expert 5
Challenge	Liability	Regulation	Domain knowledge	Intellectual property	Complexity and technical expertise	Security	Data quality	Public acceptance	Bias and discrimination	Transparency	Privacy
Liability	1	1	0.142857	0.142857	0.333333	0.2	1	0.333333	0.2	3	0.2
Regulation	1	1	0.2	0.142857	0.333333	0.2	3	1	0.333333	3	0.2
Domain knowledge	7	5	1	1	5	1	7	5	3	7	3
Intellectual property	7	7	1	1	5	3	7	5	5	9	3
Complexity and technical expertise	3	3	0.2	0.2	1	0.333333	5	1	1	5	0.333333
Security	5	5	1	0.333333	3	1	7	5	3	7	1
Data quality	1	0.333333	0.142857	0.142857	0.2	0.142857	1	0.333333	0.2	1	0.2
Public acceptance	3	1	0.2	0.2	1	0.2	3	1	0.333333	5	0.333333
Bias and discrimination	5	3	0.333333	0.2	1	0.333333	5	3	1	5	1
Transparency	0.333333	0.333333	0.142857	0.111111	0.2	0.142857	1	0.2	0.2	1	0.142857
Privacy	5	5	0.333333	0.333333	3	1	5	3	1	7	1
Challenge	Weight
Liability	0.151071
Regulation	0.113995
Domain knowledge	0.0193278
Intellectual property	0.0161001
Complexity and technical expertise	0.0621454
Security	0.0254557
Data quality	0.199925
Public acceptance	0.0833326
Bias and discrimination	0.0465952
Transparency	0.248675
Privacy	0.0333767
SUM	1
C.I.	0.06463
C.R.	0.0428014

## Sheet: Expert 6
Expert 6
Challenge	Liability	Regulation	Domain knowledge	Intellectual property	Complexity and technical expertise	Security	Data quality	Public acceptance	Bias and discrimination	Transparency	Privacy
Liability	1	0.333333	0.333333	1	0.2	0.2	0.2	1	5	3	3
Regulation	3	1	1	1	0.2	0.333333	0.333333	3	5	5	5
Domain knowledge	3	1	1	3	0.333333	1	0.333333	5	7	5	5
Intellectual property	1	1	0.333333	1	0.2	0.333333	0.2	3	5	3	5
Complexity and technical expertise	5	5	3	5	1	3	1	7	9	7	7
Security	5	3	1	3	0.333333	1	1	5	7	5	7
Data quality	5	3	3	5	1	1	1	5	7	7	7
Public acceptance	1	0.333333	0.2	0.333333	0.142857	0.2	0.2	1	3	1	3
Bias and discrimination	0.2	0.2	0.142857	0.2	0.111111	0.142857	0.142857	0.333333	1	0.333333	1
Transparency	0.333333	0.2	0.2	0.333333	0.142857	0.2	0.142857	1	3	1	1
Privacy	0.333333	0.2	0.2	0.2	0.142857	0.142857	0.142857	0.333333	1	1	1
Challenge	Weight
Liability	0.0833326
Regulation	0.0465952
Domain knowledge	0.0333767
Intellectual property	0.0621454
Complexity and technical expertise	0.0161001
Security	0.0254557
Data quality	0.0193278
Public acceptance	0.113995
Bias and discrimination	0.248675
Transparency	0.151071
Privacy	0.199925
SUM	1
C.I.	0.0646151
C.R.	0.0427914

## Sheet: Expert 7
Expert 7
Challenge	Liability	Regulation	Domain knowledge	Intellectual property	Complexity and technical expertise	Security	Data quality	Public acceptance	Bias and discrimination	Transparency	Privacy
Liability	1	0.142857	0.142857	0.2	0.142857	0.333333	0.2	0.2	0.333333	1	1
Regulation	7	1	1	3	0.333333	5	3	1	5	5	7
Domain knowledge	7	1	1	3	1	5	5	3	5	7	7
Intellectual property	5	0.333333	0.333333	1	0.2	3	1	1	3	5	5
Complexity and technical expertise	7	3	1	5	1	7	5	3	5	7	9
Security	3	0.2	0.2	0.333333	0.142857	1	0.333333	0.2	1	1	3
Data quality	5	0.333333	0.2	1	0.2	3	1	0.333333	1	3	5
Public acceptance	5	1	0.333333	1	0.333333	5	3	1	3	5	7
Bias and discrimination	3	0.2	0.2	0.333333	0.2	1	1	0.333333	1	3	5
Transparency	1	0.2	0.142857	0.2	0.142857	1	0.333333	0.2	0.333333	1	3
Privacy	1	0.142857	0.142857	0.2	0.111111	0.333333	0.2	0.142857	0.2	0.333333	1
Challenge	Weight
Liability	0.199925
Regulation	0.0254557
Domain knowledge	0.0193278
Intellectual property	0.0465952
Complexity and technical expertise	0.0161001
Security	0.113995
Data quality	0.0621454
Public acceptance	0.0333767
Bias and discrimination	0.0833326
Transparency	0.151071
Privacy	0.248675
SUM	1
C.I.	0.0646499
C.R.	0.0428145

## Sheet: Expert 8
Expert 8
Challenge	Liability	Regulation	Domain knowledge	Intellectual property	Complexity and technical expertise	Security	Data quality	Public acceptance	Bias and discrimination	Transparency	Privacy
Liability	1	1	0.2	0.2	0.142857	0.333333	1	0.142857	0.2	0.333333	0.142857
Regulation	1	1	0.2	0.2	0.142857	1	3	0.142857	0.333333	0.333333	0.2
Domain knowledge	5	5	1	1	0.333333	5	7	0.333333	3	3	1
Intellectual property	5	5	1	1	0.333333	3	5	0.2	1	3	0.333333
Complexity and technical expertise	7	7	3	3	1	5	7	1	5	5	1
Security	3	1	0.2	0.333333	0.2	1	3	0.142857	0.333333	1	0.2
Data quality	1	0.333333	0.142857	0.2	0.142857	0.333333	1	0.111111	0.2	0.2	0.142857
Public acceptance	7	7	3	5	1	7	9	1	5	5	3
Bias and discrimination	5	3	0.333333	1	0.2	3	5	0.2	1	1	0.333333
Transparency	3	3	0.333333	0.333333	0.2	1	5	0.2	1	1	0.2
Privacy	7	5	1	3	1	5	7	0.333333	3	5	1
Challenge	Weight
Liability	0.199925
Regulation	0.151071
Domain knowledge	0.0333767
Intellectual property	0.0465952
Complexity and technical expertise	0.0193278
Security	0.113995
Data quality	0.248675
Public acceptance	0.0161001
Bias and discrimination	0.0621454
Transparency	0.0833326
Privacy	0.0254557
SUM	1
C.I.	0.0646499
C.R.	0.0428145

## Sheet: Final weights
Final Weights
Challenge	Expert 1 Weight	Expert 2 Weight	Expert 3 Weight	Expert 4 Weight	Expert 5 Weight	Expert 6 Weight	Expert 7 Weight	Expert 8 Weight	Geometric Mean	Final weight (adjusted)
Liability	0.151071	0.199925	0.248675	0.248675	0.151071	0.0833326	0.199925	0.199925	0.176453	0.225496
Regulation	0.0254557	0.248675	0.199925	0.113995	0.113995	0.0465952	0.0254557	0.151071	0.0858362	0.109693
Domain knowledge	0.199925	0.0254557	0.0465952	0.0161001	0.0193278	0.0333767	0.0193278	0.0333767	0.0335069	0.0428196
Intellectual property	0.0333767	0.0465952	0.0193278	0.0193278	0.0161001	0.0621454	0.0465952	0.0465952	0.0325562	0.0416046
Complexity and technical expertise	0.113995	0.0193278	0.151071	0.0621454	0.0621454	0.0161001	0.0161001	0.0193278	0.039913	0.0510061
Security	0.0193278	0.0621454	0.0161001	0.0833326	0.0254557	0.0254557	0.113995	0.113995	0.0438099	0.0559861
Data quality	0.248675	0.151071	0.0333767	0.151071	0.199925	0.0193278	0.0621454	0.248675	0.101553	0.129777
Public acceptance	0.0465952	0.0333767	0.113995	0.199925	0.0833326	0.113995	0.0333767	0.0161001	0.0605605	0.0773922
Bias and discrimination	0.0833326	0.0161001	0.0833326	0.0465952	0.0465952	0.248675	0.0833326	0.0621454	0.0648447	0.0828672
Transparency	0.0621454	0.0833326	0.0621454	0.0333767	0.248675	0.151071	0.151071	0.0833326	0.0918831	0.11742
Privacy	0.0161001	0.113995	0.0254557	0.0254557	0.0333767	0.199925	0.248675	0.0254557	0.0515973	0.0659378
SUM	1	1	1	1	1	1	1	1	0.782514	1
C.I.	0.06463	0.0646499	0.0646592	0.0646592	0.06463	0.0646151	0.0646499	0.0646499	0.0646429	0.0646445
C.R.	0.0428014	0.0428145	0.0428206	0.0428206	0.0428014	0.0427914	0.0428145	0.0428145	0.0428099	0.0428109
